# Supplementary material for: Analysis of a Multi-Environment Trial for Black Raspberry (Rubus occidentalis L.) Quality Traits
Source: Genes (Basel). 2022 Feb 25;13(3):418. doi: 10.3390/genes13030418 (PMC8950803; doi:10.3390/genes13030418)
Supplement: Supplementary file 1 [file genes-13-00418-s001.zip]

Archive with 2 entries (2 files):
- Supplementary_File_1.xlsx
- Supplementary_File_2.pdf
