# Supplementary material for: Analysis of a Multi-Environment Trial for Black Raspberry (Rubus occidentalis L.) Quality Traits
Source: Genes (Basel). 2022 Feb 25;13(3):418. doi: 10.3390/genes13030418 (PMC8950803; doi:10.3390/genes13030418)
Supplement: Supplementary file 1 [file genes-13-00418-s001.zip › Supplementary_File_1.xlsx]

## Sheet: Metadata
Analysis of a multi-environment trial for black raspberry (Rubus occidentalis L.) quality traits
Matthew R. Willman1, Jill M. Bushakra2, Nahla Bassil2, Chad. E. Finn3†, Michael Dossett4, Penelope Perkins-Veazie5, Christine M. Bradish5, Gina E. Fernandez5, Courtney A. Weber6, Joseph C. Scheerens1, Lisa Dunlap1, Jonathan Fresnedo-Ramírez1*
1 Department of Horticulture and Crop Science, The Ohio State University, Wooster, Ohio, USA.
2 USDA-ARS, National Clonal Germplasm Repository, Corvallis, Oregon, USA.
3 USDA-ARS, Horticultural Crops Research Unit, Corvallis, Oregon, USA.
4 BC Berry Cultivar Development Inc., Abbotsford, BC, Canada.
5 Department of Horticultural Science, North Carolina State University, Raleigh, North Carolina, USA.
6 Cornell AgriTech, New York State Agricultural Experiment Station, Geneva, New York, USA.
† Deceased.
Corresponding author:
* J. Fresnedo-Ramírez, Department of Horticulture and Crop Science, The Ohio State University, 1680 Madison Ave. Wooster, Ohio, 44691, USA.
email: fresnedoramirez.1@osu.edu
ORCID: 0000-0003-1985-2513
Supplementary File 1
Breeding_Values: breeding values estimated per trait per individual in the progeny ORUS4305 across the multi-environment trial
QTL_by_E: determination of QTLs exhibiting QTL-by-E for QTLs
stable_QTL: statistics per locus for QTLs without QTLxE
unstable_QTL: statistics per locus for QTLs fwith significant QTLxE
QTL_markerRypes: most significant markers and their segregation type per stable or unstable QTL
Linkage_map: genetic map used in this study
Loc_file: loci file used for this study

## Sheet: Breeding_Values
Trait	GEN	Predicted_Value	Standard_Error
SSC_TAc	3021_2	12.9804	0.5971
SSC_TAc	4153_1	12.4212	0.5913
SSC_TAc	4305_1	13.319	0.6922
SSC_TAc	4305_10	10.4658	0.6495
SSC_TAc	4305_100	10.9519	0.897
SSC_TAc	4305_101	13.3222	0.9344
SSC_TAc	4305_102	12.7854	0.6201
SSC_TAc	4305_104	12.293	0.654
SSC_TAc	4305_105	11.6251	0.6309
SSC_TAc	4305_106	11.74	0.6177
SSC_TAc	4305_107	12.6823	0.608
SSC_TAc	4305_108	10.2638	0.6798
SSC_TAc	4305_109	10.8554	1.044
SSC_TAc	4305_11	11.4954	0.6544
SSC_TAc	4305_110	15.0626	0.7454
SSC_TAc	4305_111	14.2844	1.0123
SSC_TAc	4305_112	9.009	0.5977
SSC_TAc	4305_113	12.7097	0.9296
SSC_TAc	4305_114	12.8778	1.0363
SSC_TAc	4305_115	11.7532	1.1433
SSC_TAc	4305_12	10.3347	0.9165
SSC_TAc	4305_13	10.4134	0.6051
SSC_TAc	4305_14	12.1146	0.5696
SSC_TAc	4305_15	9.47	0.6512
SSC_TAc	4305_17	12.6444	0.6059
SSC_TAc	4305_18	11.5009	0.6882
SSC_TAc	4305_2	12.2696	0.6719
SSC_TAc	4305_20	10.7566	0.7216
SSC_TAc	4305_21	10.7498	0.8479
SSC_TAc	4305_22	12.2727	0.6344
SSC_TAc	4305_23	11.041	0.6451
SSC_TAc	4305_24	12.4287	0.6073
SSC_TAc	4305_25	12.2762	0.6303
SSC_TAc	4305_26	10.3058	0.6133
SSC_TAc	4305_27	14.0782	0.7637
SSC_TAc	4305_28	11.5937	0.653
SSC_TAc	4305_29	12.8773	0.6142
SSC_TAc	4305_3	10.822	0.9019
SSC_TAc	4305_30	10.1367	1.0824
SSC_TAc	4305_31	11.3549	0.7009
SSC_TAc	4305_32	13.9286	0.8626
SSC_TAc	4305_33	11.0415	0.6282
SSC_TAc	4305_34	12.2799	0.6399
SSC_TAc	4305_35	12.7395	0.6044
SSC_TAc	4305_36	11.6467	0.7293
SSC_TAc	4305_37	13.6476	0.9286
SSC_TAc	4305_38	12.2621	0.8563
SSC_TAc	4305_39	11.5503	0.9861
SSC_TAc	4305_4	11.5648	0.6919
SSC_TAc	4305_40	15.2442	0.6683
SSC_TAc	4305_41	11.2706	1.0361
SSC_TAc	4305_42	12.5625	0.6587
SSC_TAc	4305_43	13.9105	0.6091
SSC_TAc	4305_44	12.8023	0.5981
SSC_TAc	4305_45	12.7982	0.6723
SSC_TAc	4305_46	11.7958	0.7875
SSC_TAc	4305_47	12.8647	0.6868
SSC_TAc	4305_48	12.6533	0.8322
SSC_TAc	4305_49	11.5007	0.6746
SSC_TAc	4305_5	14.2417	0.9708
SSC_TAc	4305_50	12.497	1.1299
SSC_TAc	4305_51	12.7282	0.5852
SSC_TAc	4305_52	13.2392	0.618
SSC_TAc	4305_53	12.1135	0.6678
SSC_TAc	4305_54	11.6666	0.6065
SSC_TAc	4305_55	11.8188	0.6001
SSC_TAc	4305_56	14.3064	0.6305
SSC_TAc	4305_57	12.893	0.8218
SSC_TAc	4305_59	11.2157	0.6659
SSC_TAc	4305_6	11.8783	0.6849
SSC_TAc	4305_60	10.3595	0.954
SSC_TAc	4305_61	11.5909	0.661
SSC_TAc	4305_62	13.533	0.6511
SSC_TAc	4305_63	12.9285	0.925
SSC_TAc	4305_64	11.4144	1.0975
SSC_TAc	4305_65	13.2586	0.8138
SSC_TAc	4305_66	11.6801	0.766
SSC_TAc	4305_67	10.7106	0.9925
SSC_TAc	4305_68	11.8084	0.8968
SSC_TAc	4305_69	10.7388	0.6071
SSC_TAc	4305_70	11.715	0.6411
SSC_TAc	4305_71	12.3135	1.0779
SSC_TAc	4305_72	13.1692	0.6405
SSC_TAc	4305_73	11.0109	0.6171
SSC_TAc	4305_74	14.4838	0.7122
SSC_TAc	4305_75	12.0211	0.6258
SSC_TAc	4305_76	10.9738	0.639
SSC_TAc	4305_77	10.2706	0.7411
SSC_TAc	4305_78	11.6676	0.594
SSC_TAc	4305_79	10.8897	0.6115
SSC_TAc	4305_8	11.4913	0.7014
SSC_TAc	4305_80	11.8736	0.6353
SSC_TAc	4305_81	10.0658	0.8154
SSC_TAc	4305_82	11.4357	1.0012
SSC_TAc	4305_83	14.4988	0.5852
SSC_TAc	4305_84	12.7111	0.8937
SSC_TAc	4305_85	10.9977	0.8844
SSC_TAc	4305_86	10.6508	0.9735
SSC_TAc	4305_87	14.0235	0.6227
SSC_TAc	4305_88	12.5283	0.6281
SSC_TAc	4305_89	13.7313	0.6449
SSC_TAc	4305_9	10.9642	0.6243
SSC_TAc	4305_90	12.5928	0.6622
SSC_TAc	4305_91	10.6525	0.7695
SSC_TAc	4305_92	12.9104	0.997
SSC_TAc	4305_93	14.4126	0.594
SSC_TAc	4305_94	14.5218	1.056
SSC_TAc	4305_96	12.439	1.0452
SSC_TAc	4305_98	8.7993	0.617
SSC_TAc	4305_99	12.3515	0.6167
AnC	3021_2	3643.49	128.38
AnC	4153_1	3834.44	131.24
AnC	4158_2	3633.62	120.737
AnC	4305_1	3817.95	153.605
AnC	4305_10	4069.87	141.376
AnC	4305_100	3535.68	176.986
AnC	4305_101	3616.93	183.558
AnC	4305_102	3724.8	133.603
AnC	4305_104	3673.93	147.896
AnC	4305_105	3827.08	132.722
AnC	4305_106	4158.97	138.512
AnC	4305_107	3989.63	136.812
AnC	4305_108	3846.39	148.183
AnC	4305_109	3923.76	199.21
AnC	4305_11	3824.66	144.105
AnC	4305_110	3662.92	151.137
AnC	4305_111	3567.52	195.691
AnC	4305_112	3848.48	135.344
AnC	4305_113	3567.85	182.004
AnC	4305_114	3733.96	196.89
AnC	4305_115	3674.74	221.81
AnC	4305_12	4119.74	187.814
AnC	4305_13	3505.04	137.446
AnC	4305_14	3856.9	127.141
AnC	4305_15	4142.11	142.806
AnC	4305_17	3711.92	139.848
AnC	4305_18	3728.86	151.452
AnC	4305_2	3425.46	149.835
AnC	4305_20	4184.48	154.83
AnC	4305_21	3616.94	181.228
AnC	4305_22	3404.34	147.036
AnC	4305_23	3278.49	145.215
AnC	4305_24	3775.2	135.7
AnC	4305_25	3611.75	141.575
AnC	4305_26	4146.75	140.654
AnC	4305_27	3610.35	165.983
AnC	4305_28	3711.83	144.069
AnC	4305_29	3384.11	132.947
AnC	4305_3	4147.38	179.946
AnC	4305_30	3749.21	209.752
AnC	4305_31	4267.53	155.246
AnC	4305_32	3529.76	169.747
AnC	4305_33	3715.68	135.327
AnC	4305_34	3548.49	147.261
AnC	4305_35	3920.11	130.107
AnC	4305_36	3815.84	151.046
AnC	4305_37	3362.17	181.82
AnC	4305_38	3547.67	184.51
AnC	4305_39	3747.04	192.089
AnC	4305_4	4158.21	154.149
AnC	4305_40	3554.19	154.779
AnC	4305_41	3627.62	202.001
AnC	4305_42	3562.32	144.893
AnC	4305_43	3184.16	139.657
AnC	4305_44	3331.81	136.885
AnC	4305_45	3606.26	144.83
AnC	4305_46	4049.7	169.194
AnC	4305_47	3603.71	152.915
AnC	4305_48	3380.33	168.766
AnC	4305_49	3919.49	152.88
AnC	4305_5	3697.69	189.199
AnC	4305_50	3237.19	216.571
AnC	4305_51	3575.34	130.634
AnC	4305_52	3768.49	134.465
AnC	4305_53	3803.31	151.244
AnC	4305_54	3732.54	138.343
AnC	4305_55	3433.45	134.261
AnC	4305_56	3695.49	142.946
AnC	4305_57	3907.96	164.97
AnC	4305_59	3844.38	143.788
AnC	4305_6	3702.12	144.644
AnC	4305_60	3784.27	199.268
AnC	4305_61	3438.77	147.214
AnC	4305_62	3647.63	142.937
AnC	4305_63	3470.86	181.187
AnC	4305_64	3395.12	210.564
AnC	4305_65	3523.54	174.141
AnC	4305_66	3590.61	160.948
AnC	4305_67	3887.45	192.057
AnC	4305_68	3349.37	175.915
AnC	4305_69	3819.28	135.833
AnC	4305_70	3824.49	139.758
AnC	4305_71	3329.42	206.055
AnC	4305_72	3670.19	144.515
AnC	4305_73	3756.71	141.338
AnC	4305_74	3675.2	154.755
AnC	4305_75	3218.46	141.07
AnC	4305_76	4129.55	138.371
AnC	4305_77	3435.32	153.064
AnC	4305_78	3553.58	132.313
AnC	4305_79	4144.49	137.079
AnC	4305_8	3596.72	146.16
AnC	4305_80	3735.78	142.268
AnC	4305_81	3797.08	166.632
AnC	4305_82	3793.97	193.177
AnC	4305_83	3554.89	132.179
AnC	4305_84	4246.64	174.925
AnC	4305_85	3915.59	174.514
AnC	4305_86	3808.6	187.36
AnC	4305_87	3592.11	142.492
AnC	4305_88	3772.87	136.214
AnC	4305_89	3563.99	136.908
AnC	4305_9	3802.1	141.722
AnC	4305_90	3819.98	154.342
AnC	4305_91	4422.38	165.36
AnC	4305_92	3842.67	193.227
AnC	4305_93	3465.5	132.837
AnC	4305_94	4108.12	200.069
AnC	4305_96	3742.43	205.687
AnC	4305_98	4259.28	133.116
AnC	4305_99	3327.61	140.524
SSC	3021_2	11.4899	0.203
SSC	4153_1	11.3768	0.2184
SSC	4158_2	11.9851	0.1913
SSC	4305_1	11.949	0.2482
SSC	4305_10	11.1929	0.234
SSC	4305_100	10.5554	0.264
SSC	4305_101	12.0896	0.2735
SSC	4305_102	11.5677	0.2187
SSC	4305_104	11.7143	0.2375
SSC	4305_105	11.493	0.2182
SSC	4305_106	12.1643	0.2363
SSC	4305_107	11.7402	0.2264
SSC	4305_108	11.6429	0.2389
SSC	4305_109	11.1607	0.2824
SSC	4305_11	11.0738	0.2335
SSC	4305_110	11.5611	0.2371
SSC	4305_111	11.8652	0.2812
SSC	4305_112	11.7968	0.2219
SSC	4305_113	11.193	0.2688
SSC	4305_114	11.3342	0.2908
SSC	4305_115	11.7776	0.3206
SSC	4305_12	11.7614	0.2716
SSC	4305_13	11.5152	0.2279
SSC	4305_14	11.4349	0.2136
SSC	4305_15	11.0246	0.2386
SSC	4305_17	11.1078	0.2306
SSC	4305_18	11.5736	0.2453
SSC	4305_2	11.4212	0.2334
SSC	4305_20	11.1048	0.2491
SSC	4305_21	11.3683	0.2744
SSC	4305_22	11.5224	0.2374
SSC	4305_23	11.5321	0.2291
SSC	4305_24	11.4129	0.2147
SSC	4305_25	11.4568	0.2247
SSC	4305_26	11.5035	0.228
SSC	4305_27	11.8284	0.259
SSC	4305_28	11.3253	0.2457
SSC	4305_29	11.7808	0.2203
SSC	4305_3	11.7205	0.269
SSC	4305_30	11.5804	0.3001
SSC	4305_31	11.7018	0.2502
SSC	4305_32	11.8926	0.2491
SSC	4305_33	11.3086	0.2127
SSC	4305_34	10.9124	0.2315
SSC	4305_35	11.939	0.2162
SSC	4305_36	11.3749	0.2387
SSC	4305_37	11.7021	0.2681
SSC	4305_38	11.4884	0.2618
SSC	4305_39	11.8767	0.2822
SSC	4305_4	11.927	0.2573
SSC	4305_40	11.7929	0.2368
SSC	4305_41	12.0819	0.2968
SSC	4305_42	11.504	0.2241
SSC	4305_43	11.4881	0.2238
SSC	4305_44	11.2501	0.2217
SSC	4305_45	11.2958	0.2249
SSC	4305_46	11.4719	0.2703
SSC	4305_47	11.8825	0.233
SSC	4305_48	11.6655	0.272
SSC	4305_49	11.7996	0.2522
SSC	4305_5	11.4741	0.2767
SSC	4305_50	11.3749	0.3076
SSC	4305_51	11.9913	0.2173
SSC	4305_52	11.0318	0.2226
SSC	4305_53	11.6622	0.2412
SSC	4305_54	11.913	0.2307
SSC	4305_55	11.4999	0.2222
SSC	4305_56	11.8475	0.228
SSC	4305_57	12.0706	0.2656
SSC	4305_59	11.3822	0.2319
SSC	4305_6	11.7461	0.2402
SSC	4305_60	11.3308	0.2871
SSC	4305_61	11.1683	0.2431
SSC	4305_62	11.6511	0.2398
SSC	4305_63	12.1815	0.284
SSC	4305_64	11.7516	0.2988
SSC	4305_65	11.947	0.2689
SSC	4305_66	11.4959	0.2455
SSC	4305_67	11.7718	0.2774
SSC	4305_68	11.8179	0.2589
SSC	4305_69	11.8777	0.221
SSC	4305_70	12.1089	0.2329
SSC	4305_71	11.6474	0.2915
SSC	4305_72	11.9234	0.2288
SSC	4305_73	11.5469	0.227
SSC	4305_74	11.2772	0.2573
SSC	4305_75	11.2081	0.2341
SSC	4305_76	11.7107	0.2183
SSC	4305_77	11.5992	0.2373
SSC	4305_78	12.009	0.2196
SSC	4305_79	12.0093	0.2268
SSC	4305_8	11.0123	0.2371
SSC	4305_80	10.9972	0.2352
SSC	4305_81	11.5995	0.2564
SSC	4305_82	11.568	0.2775
SSC	4305_83	11.3409	0.2225
SSC	4305_84	11.5076	0.2588
SSC	4305_85	11.7141	0.2613
SSC	4305_86	11.4416	0.2699
SSC	4305_87	11.2288	0.2466
SSC	4305_88	11.5883	0.2237
SSC	4305_89	11.5494	0.2235
SSC	4305_9	10.9256	0.2206
SSC	4305_90	11.5369	0.2376
SSC	4305_91	11.6036	0.2724
SSC	4305_92	11.7134	0.2825
SSC	4305_93	11.4312	0.2234
SSC	4305_94	11.7974	0.282
SSC	4305_96	11.8223	0.3009
SSC	4305_98	11.4791	0.2181
SSC	4305_99	11.7793	0.2297
PhC	3021_2	3890.74	32.9618
PhC	4153_1	3905.86	36.8082
PhC	4158_2	3816.96	31.146
PhC	4305_1	3919.48	40.5622
PhC	4305_10	3937.21	37.1963
PhC	4305_100	3946.47	41.0051
PhC	4305_101	3884.08	42.2715
PhC	4305_102	3929.47	34.7956
PhC	4305_104	3899.67	38.3322
PhC	4305_105	3974.98	36.6885
PhC	4305_106	3900.62	38.0344
PhC	4305_107	3924.45	37.1673
PhC	4305_108	3920.38	38.3257
PhC	4305_109	3946.35	42.6203
PhC	4305_11	3940.42	37.9892
PhC	4305_110	3936.64	37.7246
PhC	4305_111	3933.28	42.3461
PhC	4305_112	3946.8	36.2031
PhC	4305_113	3905.04	41.4545
PhC	4305_114	3930.24	43.402
PhC	4305_115	3928.59	47.9128
PhC	4305_12	3967.95	41.7913
PhC	4305_13	3944.73	36.1967
PhC	4305_14	3956.06	36.2626
PhC	4305_15	3971.08	38.2697
PhC	4305_17	3943.36	36.9815
PhC	4305_18	3905.55	39.0878
PhC	4305_2	3906.69	38.1556
PhC	4305_20	3927.18	39.4858
PhC	4305_21	3869.22	43.1778
PhC	4305_22	3920.75	38.5543
PhC	4305_23	3933.76	37.5318
PhC	4305_24	3954.46	35.2725
PhC	4305_25	3913.64	36.9954
PhC	4305_26	3976.55	37.2257
PhC	4305_27	3919.01	40.2485
PhC	4305_28	3935.75	39.4241
PhC	4305_29	3898.2	37.1132
PhC	4305_3	3929.8	41.4492
PhC	4305_30	3894.87	45.0198
PhC	4305_31	3945.47	38.6844
PhC	4305_32	3933.91	38.2035
PhC	4305_33	3952.21	35.1933
PhC	4305_34	3939.71	37.565
PhC	4305_35	3911.97	36.6935
PhC	4305_36	3954.83	37.0034
PhC	4305_37	3894.99	41.7429
PhC	4305_38	3853.4	41.1359
PhC	4305_39	3845.57	43.7528
PhC	4305_4	3925.17	41.2067
PhC	4305_40	3915.63	38.9958
PhC	4305_41	3798.72	45.679
PhC	4305_42	3900.49	36.5286
PhC	4305_43	3900.53	36.3447
PhC	4305_44	3933.55	36.6333
PhC	4305_45	3946.89	38.0332
PhC	4305_46	3934.14	42.3351
PhC	4305_47	3903.56	38.3716
PhC	4305_48	3893.08	40.2029
PhC	4305_49	3910.52	41.0466
PhC	4305_5	3953.99	42.072
PhC	4305_50	3914.87	45.8628
PhC	4305_51	3898.77	36.0107
PhC	4305_52	3957.94	36.6498
PhC	4305_53	3926.9	38.6152
PhC	4305_54	3915.61	37.2315
PhC	4305_55	3890.14	36.6633
PhC	4305_56	3942.05	36.1323
PhC	4305_57	3940.93	39.8584
PhC	4305_59	3932.52	37.4121
PhC	4305_6	3930.96	38.8707
PhC	4305_60	3942.33	44.6227
PhC	4305_61	3911.3	38.9836
PhC	4305_62	3948.28	38.7131
PhC	4305_63	3899.94	43.1234
PhC	4305_64	3893.23	44.5298
PhC	4305_65	3917.64	44.5351
PhC	4305_66	3899.77	37.9268
PhC	4305_67	3934.15	41.9306
PhC	4305_68	3876.34	40.6779
PhC	4305_69	3921.42	36.2811
PhC	4305_70	3923.3	37.9236
PhC	4305_71	3867.31	43.2646
PhC	4305_72	3936.52	37.5365
PhC	4305_73	3888.73	37.2949
PhC	4305_74	3948.49	41.916
PhC	4305_75	3890.57	38.4627
PhC	4305_76	3937.76	35.7507
PhC	4305_77	3904.36	37.8437
PhC	4305_78	3911.63	35.4745
PhC	4305_79	3901.45	37.243
PhC	4305_8	3954.48	37.7362
PhC	4305_80	3904.66	37.2937
PhC	4305_81	3910.92	41.8351
PhC	4305_82	3922.26	41.744
PhC	4305_83	3926.99	36.794
PhC	4305_84	3979.75	40.4924
PhC	4305_85	3916.71	40.8737
PhC	4305_86	3932.74	40.5973
PhC	4305_87	3925.08	40.1323
PhC	4305_88	3944.53	37.3141
PhC	4305_89	3923.41	35.4636
PhC	4305_9	3921.91	36.6129
PhC	4305_90	3917.8	38.9736
PhC	4305_91	3942.95	41.278
PhC	4305_92	3920.35	43.749
PhC	4305_93	3935.13	36.2071
PhC	4305_94	3955.34	42.2513
PhC	4305_96	3878.46	45.0614
PhC	4305_98	3935.4	35.7402
PhC	4305_99	3910.61	37.599
pH	3021_2	3.8995	0.0355
pH	4153_1	3.8881	0.0364
pH	4158_2	3.8535	0.0344
pH	4305_1	3.8849	0.0413
pH	4305_10	3.8307	0.0401
pH	4305_100	3.8723	0.0497
pH	4305_101	3.9135	0.0517
pH	4305_102	3.9214	0.0378
pH	4305_104	3.8835	0.0396
pH	4305_105	3.8339	0.0373
pH	4305_106	3.8612	0.0388
pH	4305_107	3.8987	0.0379
pH	4305_108	3.7586	0.0401
pH	4305_109	3.8024	0.056
pH	4305_11	3.8949	0.0405
pH	4305_110	4.0191	0.0416
pH	4305_111	3.9794	0.0551
pH	4305_112	3.6912	0.0375
pH	4305_113	3.9173	0.0513
pH	4305_114	3.9614	0.0541
pH	4305_115	3.8263	0.0627
pH	4305_12	3.7808	0.0521
pH	4305_13	3.7757	0.0385
pH	4305_14	3.9004	0.0353
pH	4305_15	3.7622	0.0411
pH	4305_17	3.9047	0.0397
pH	4305_18	3.8811	0.0431
pH	4305_2	3.8706	0.041
pH	4305_20	3.8639	0.0444
pH	4305_21	3.7857	0.0497
pH	4305_22	3.897	0.0413
pH	4305_23	3.8662	0.0389
pH	4305_24	3.9207	0.0365
pH	4305_25	3.9209	0.038
pH	4305_26	3.7597	0.0396
pH	4305_27	3.9717	0.0477
pH	4305_28	3.9246	0.0409
pH	4305_29	3.9292	0.0373
pH	4305_3	3.774	0.0505
pH	4305_30	3.8399	0.0589
pH	4305_31	3.8288	0.0449
pH	4305_32	3.9403	0.0476
pH	4305_33	3.8428	0.0368
pH	4305_34	3.9588	0.0404
pH	4305_35	3.9348	0.0366
pH	4305_36	3.8481	0.0441
pH	4305_37	3.9258	0.051
pH	4305_38	3.8662	0.0499
pH	4305_39	3.8608	0.0539
pH	4305_4	3.8663	0.0436
pH	4305_40	3.998	0.0418
pH	4305_41	3.8234	0.0568
pH	4305_42	3.8476	0.0392
pH	4305_43	3.9605	0.0393
pH	4305_44	3.9314	0.0386
pH	4305_45	3.9044	0.039
pH	4305_46	3.865	0.0462
pH	4305_47	3.8962	0.0416
pH	4305_48	3.9022	0.0503
pH	4305_49	3.8476	0.0434
pH	4305_5	3.9517	0.0532
pH	4305_50	3.8227	0.0609
pH	4305_51	3.9046	0.0363
pH	4305_52	3.934	0.0377
pH	4305_53	3.8601	0.0404
pH	4305_54	3.8686	0.0393
pH	4305_55	3.8619	0.0372
pH	4305_56	3.9965	0.0397
pH	4305_57	3.9206	0.0492
pH	4305_59	3.8563	0.0405
pH	4305_6	3.8113	0.041
pH	4305_60	3.8494	0.0543
pH	4305_61	3.8797	0.0411
pH	4305_62	3.9869	0.04
pH	4305_63	3.9067	0.0537
pH	4305_64	3.8102	0.0592
pH	4305_65	3.9316	0.0468
pH	4305_66	3.8785	0.0453
pH	4305_67	3.8332	0.054
pH	4305_68	3.8716	0.0493
pH	4305_69	3.7858	0.037
pH	4305_70	3.8279	0.0391
pH	4305_71	3.7948	0.0581
pH	4305_72	3.9394	0.0387
pH	4305_73	3.7924	0.0397
pH	4305_74	4.0491	0.0428
pH	4305_75	3.8883	0.0391
pH	4305_76	3.836	0.0373
pH	4305_77	3.7737	0.0424
pH	4305_78	3.8111	0.0371
pH	4305_79	3.7579	0.038
pH	4305_8	3.8495	0.0419
pH	4305_80	3.878	0.0395
pH	4305_81	3.7665	0.0449
pH	4305_82	3.8517	0.0543
pH	4305_83	4.0172	0.0367
pH	4305_84	3.8514	0.049
pH	4305_85	3.8243	0.0491
pH	4305_86	3.8176	0.0529
pH	4305_87	4.0098	0.04
pH	4305_88	3.9111	0.0377
pH	4305_89	3.9613	0.0388
pH	4305_9	3.8218	0.0386
pH	4305_90	3.9034	0.0418
pH	4305_91	3.7833	0.0482
pH	4305_92	3.8827	0.0542
pH	4305_93	4.0155	0.0369
pH	4305_94	3.95	0.0563
pH	4305_96	3.8691	0.0581
pH	4305_98	3.6701	0.0369
pH	4305_99	3.9	0.0389
TAc	3021_2	0.9518	0.0357
TAc	4153_1	1.0072	0.0362
TAc	4158_2	1.1112	0.0348
TAc	4305_1	0.9699	0.0412
TAc	4305_10	1.0871	0.0402
TAc	4305_100	0.9855	0.0532
TAc	4305_101	1.0305	0.0555
TAc	4305_102	0.9565	0.0386
TAc	4305_104	1.0252	0.04
TAc	4305_105	1.0399	0.0372
TAc	4305_106	1.0719	0.0392
TAc	4305_107	1.0089	0.0374
TAc	4305_108	1.2026	0.0408
TAc	4305_109	1.1165	0.0615
TAc	4305_11	0.98	0.0397
TAc	4305_110	0.8357	0.0439
TAc	4305_111	0.8238	0.0599
TAc	4305_112	1.295	0.0369
TAc	4305_113	0.9686	0.0552
TAc	4305_114	0.9506	0.0605
TAc	4305_115	1.0419	0.0678
TAc	4305_12	1.1607	0.0555
TAc	4305_13	1.138	0.0383
TAc	4305_14	1.0002	0.035
TAc	4305_15	1.1951	0.0418
TAc	4305_17	0.9517	0.0387
TAc	4305_18	1.0601	0.0417
TAc	4305_2	0.9698	0.0404
TAc	4305_20	1.0824	0.0433
TAc	4305_21	1.0768	0.0507
TAc	4305_22	1.0023	0.0397
TAc	4305_23	1.0507	0.0389
TAc	4305_24	0.9877	0.0366
TAc	4305_25	0.9798	0.038
TAc	4305_26	1.1586	0.0383
TAc	4305_27	0.9084	0.046
TAc	4305_28	0.9764	0.0406
TAc	4305_29	0.9482	0.037
TAc	4305_3	1.1471	0.0537
TAc	4305_30	1.0998	0.064
TAc	4305_31	1.0931	0.0445
TAc	4305_32	0.9036	0.0512
TAc	4305_33	1.0882	0.0371
TAc	4305_34	0.9404	0.04
TAc	4305_35	0.9686	0.0365
TAc	4305_36	1.0603	0.0454
TAc	4305_37	0.9102	0.055
TAc	4305_38	0.9946	0.0495
TAc	4305_39	1.0183	0.0583
TAc	4305_4	1.0581	0.043
TAc	4305_40	0.8334	0.0408
TAc	4305_41	1.1039	0.0615
TAc	4305_42	1.0168	0.0391
TAc	4305_43	0.8728	0.0379
TAc	4305_44	0.9196	0.0373
TAc	4305_45	0.9377	0.0396
TAc	4305_46	1.0409	0.0481
TAc	4305_47	1.0133	0.0413
TAc	4305_48	1.0129	0.0515
TAc	4305_49	1.0687	0.0416
TAc	4305_5	0.9128	0.0574
TAc	4305_50	1.0174	0.0666
TAc	4305_51	0.9964	0.036
TAc	4305_52	0.938	0.0374
TAc	4305_53	1.0088	0.0408
TAc	4305_54	1.0905	0.0385
TAc	4305_55	1.0397	0.0369
TAc	4305_56	0.8758	0.039
TAc	4305_57	0.9875	0.0505
TAc	4305_59	1.0588	0.0401
TAc	4305_6	1.0991	0.0407
TAc	4305_60	1.0964	0.0538
TAc	4305_61	0.9835	0.0404
TAc	4305_62	0.912	0.0395
TAc	4305_63	0.9751	0.0567
TAc	4305_64	1.0599	0.0646
TAc	4305_65	0.9512	0.0469
TAc	4305_66	0.9917	0.0467
TAc	4305_67	1.1086	0.0587
TAc	4305_68	0.999	0.053
TAc	4305_69	1.1417	0.0374
TAc	4305_70	1.0865	0.0389
TAc	4305_71	1.0363	0.0635
TAc	4305_72	0.9144	0.0387
TAc	4305_73	1.1042	0.0385
TAc	4305_74	0.8049	0.0436
TAc	4305_75	0.9545	0.0385
TAc	4305_76	1.1077	0.0379
TAc	4305_77	1.1382	0.0426
TAc	4305_78	1.0883	0.0373
TAc	4305_79	1.1606	0.0376
TAc	4305_8	0.982	0.0414
TAc	4305_80	0.978	0.0396
TAc	4305_81	1.1423	0.0469
TAc	4305_82	1.0588	0.0593
TAc	4305_83	0.8523	0.036
TAc	4305_84	0.9937	0.0529
TAc	4305_85	1.0887	0.0525
TAc	4305_86	1.081	0.0574
TAc	4305_87	0.8625	0.0394
TAc	4305_88	0.9868	0.0372
TAc	4305_89	0.8841	0.0399
TAc	4305_9	1.0677	0.0379
TAc	4305_90	0.9659	0.0405
TAc	4305_91	1.1937	0.0489
TAc	4305_92	1.0086	0.0589
TAc	4305_93	0.835	0.0369
TAc	4305_94	0.922	0.0622
TAc	4305_96	1.0255	0.0623
TAc	4305_98	1.3054	0.0369
TAc	4305_99	0.982	0.0381
SdM	3021_2	1.9038	0.0428
SdM	4153_1	1.7833	0.043
SdM	4158_2	1.9474	0.0415
SdM	4305_1	2.09	0.0501
SdM	4305_10	1.7929	0.0452
SdM	4305_100	1.7755	0.0659
SdM	4305_101	2.0329	0.0688
SdM	4305_102	1.9319	0.0452
SdM	4305_104	1.927	0.0474
SdM	4305_105	1.7008	0.0455
SdM	4305_106	1.9531	0.0465
SdM	4305_107	1.925	0.0445
SdM	4305_108	1.9021	0.0528
SdM	4305_109	1.7506	0.0769
SdM	4305_11	1.7502	0.0462
SdM	4305_110	1.8955	0.0505
SdM	4305_111	1.752	0.0743
SdM	4305_112	1.7879	0.0431
SdM	4305_113	1.8465	0.0681
SdM	4305_114	1.7064	0.0726
SdM	4305_115	1.8956	0.0843
SdM	4305_12	1.849	0.0662
SdM	4305_13	1.6504	0.0464
SdM	4305_14	1.9378	0.0417
SdM	4305_15	1.9788	0.0481
SdM	4305_17	1.8584	0.0467
SdM	4305_18	1.9761	0.0456
SdM	4305_2	1.9331	0.05
SdM	4305_20	1.7077	0.0479
SdM	4305_21	1.9423	0.0602
SdM	4305_22	1.9224	0.048
SdM	4305_23	1.8342	0.0462
SdM	4305_24	1.8879	0.0449
SdM	4305_25	1.941	0.0453
SdM	4305_26	1.9631	0.0462
SdM	4305_27	1.9025	0.0504
SdM	4305_28	1.7756	0.0453
SdM	4305_29	1.9081	0.043
SdM	4305_3	1.943	0.0662
SdM	4305_30	1.8742	0.0794
SdM	4305_31	2.0514	0.0535
SdM	4305_32	1.893	0.0628
SdM	4305_33	1.8997	0.0432
SdM	4305_34	1.8747	0.0473
SdM	4305_35	1.8896	0.0423
SdM	4305_36	1.8967	0.0511
SdM	4305_37	1.7238	0.0684
SdM	4305_38	1.7257	0.0566
SdM	4305_39	1.9914	0.0721
SdM	4305_4	1.8216	0.0489
SdM	4305_40	1.8685	0.0496
SdM	4305_41	2.001	0.0757
SdM	4305_42	1.8761	0.0447
SdM	4305_43	1.8187	0.0461
SdM	4305_44	1.9214	0.0449
SdM	4305_45	1.9608	0.0467
SdM	4305_46	1.8827	0.0566
SdM	4305_47	1.8409	0.0527
SdM	4305_48	1.9676	0.0609
SdM	4305_49	2.0267	0.0514
SdM	4305_5	2.1143	0.071
SdM	4305_50	1.9296	0.0835
SdM	4305_51	1.8333	0.044
SdM	4305_52	1.8971	0.0434
SdM	4305_53	1.8107	0.0485
SdM	4305_54	1.7973	0.0465
SdM	4305_55	1.8067	0.0438
SdM	4305_56	1.8289	0.0458
SdM	4305_57	1.9116	0.0573
SdM	4305_59	1.9472	0.0532
SdM	4305_6	1.9183	0.0495
SdM	4305_60	1.758	0.0598
SdM	4305_61	1.7255	0.0512
SdM	4305_62	1.7243	0.0479
SdM	4305_63	1.9227	0.0658
SdM	4305_64	1.9725	0.0752
SdM	4305_65	2.2267	0.055
SdM	4305_66	1.9254	0.0547
SdM	4305_67	1.859	0.0661
SdM	4305_68	1.7894	0.0585
SdM	4305_69	1.7998	0.0447
SdM	4305_70	1.8962	0.0451
SdM	4305_71	1.7702	0.0738
SdM	4305_72	1.9188	0.0461
SdM	4305_73	1.9165	0.0465
SdM	4305_74	1.7814	0.054
SdM	4305_75	1.8614	0.0473
SdM	4305_76	1.9892	0.0465
SdM	4305_77	1.7547	0.0477
SdM	4305_78	1.7796	0.0433
SdM	4305_79	1.9083	0.0447
SdM	4305_8	1.6277	0.0477
SdM	4305_80	1.9853	0.047
SdM	4305_81	1.6902	0.0582
SdM	4305_82	1.9176	0.074
SdM	4305_83	1.8203	0.0427
SdM	4305_84	1.9299	0.0659
SdM	4305_85	1.9012	0.0647
SdM	4305_86	1.6895	0.0713
SdM	4305_87	1.9697	0.0452
SdM	4305_88	2.0036	0.0459
SdM	4305_89	2.0007	0.049
SdM	4305_9	1.8902	0.0457
SdM	4305_90	1.9129	0.0491
SdM	4305_91	1.9644	0.0607
SdM	4305_92	1.9922	0.0736
SdM	4305_93	1.9249	0.0436
SdM	4305_94	1.8369	0.078
SdM	4305_96	1.9022	0.0769
SdM	4305_98	1.8561	0.0431
SdM	4305_99	1.7559	0.0452
SdF	3021_2	7.6249	0.1688
SdF	4153_1	7.9123	0.1836
SdF	4158_2	8.7079	0.16
SdF	4305_1	8.6609	0.2023
SdF	4305_10	7.7096	0.1954
SdF	4305_100	7.4395	0.2455
SdF	4305_101	7.9262	0.2533
SdF	4305_102	7.718	0.1905
SdF	4305_104	8.8829	0.1968
SdF	4305_105	8.3356	0.1863
SdF	4305_106	7.7066	0.1909
SdF	4305_107	7.7822	0.1925
SdF	4305_108	8.3233	0.1985
SdF	4305_109	7.686	0.2759
SdF	4305_11	7.5144	0.203
SdF	4305_110	8.1375	0.2023
SdF	4305_111	8.0645	0.2712
SdF	4305_112	7.9007	0.1848
SdF	4305_113	8.1904	0.252
SdF	4305_114	7.9197	0.2778
SdF	4305_115	8.2744	0.3057
SdF	4305_12	7.7382	0.2728
SdF	4305_13	8.728	0.1883
SdF	4305_14	7.6847	0.1791
SdF	4305_15	7.3787	0.2014
SdF	4305_17	7.3673	0.2059
SdF	4305_18	9.0834	0.2089
SdF	4305_2	7.9045	0.1978
SdF	4305_20	7.9259	0.2073
SdF	4305_21	7.8658	0.2436
SdF	4305_22	8.3689	0.207
SdF	4305_23	8.9541	0.1964
SdF	4305_24	7.6481	0.1866
SdF	4305_25	7.684	0.1931
SdF	4305_26	7.5716	0.1977
SdF	4305_27	8.1142	0.205
SdF	4305_28	8.7984	0.1979
SdF	4305_29	8.3042	0.1845
SdF	4305_3	7.9173	0.2483
SdF	4305_30	8.2814	0.2897
SdF	4305_31	7.9312	0.2287
SdF	4305_32	8.0802	0.2347
SdF	4305_33	7.8514	0.1828
SdF	4305_34	8.1411	0.2007
SdF	4305_35	7.9403	0.1818
SdF	4305_36	7.8705	0.2145
SdF	4305_37	8.5393	0.2505
SdF	4305_38	8.0694	0.2386
SdF	4305_39	8.3629	0.265
SdF	4305_4	7.0622	0.2134
SdF	4305_40	7.5342	0.211
SdF	4305_41	9.3379	0.2768
SdF	4305_42	8.2155	0.1906
SdF	4305_43	9.0168	0.1935
SdF	4305_44	8.5388	0.1931
SdF	4305_45	8.4015	0.2029
SdF	4305_46	7.5966	0.2428
SdF	4305_47	7.8024	0.2114
SdF	4305_48	8.6101	0.229
SdF	4305_49	7.6541	0.2066
SdF	4305_5	7.4071	0.2618
SdF	4305_50	8.3601	0.3012
SdF	4305_51	8.5288	0.185
SdF	4305_52	7.8161	0.1861
SdF	4305_53	6.9009	0.2006
SdF	4305_54	7.6929	0.1924
SdF	4305_55	8.3021	0.1884
SdF	4305_56	8.1647	0.1948
SdF	4305_57	7.9664	0.2246
SdF	4305_59	7.9156	0.2085
SdF	4305_6	8.3946	0.1938
SdF	4305_60	7.8855	0.2397
SdF	4305_61	8.032	0.2017
SdF	4305_62	7.9233	0.1938
SdF	4305_63	7.9084	0.256
SdF	4305_64	7.8399	0.2845
SdF	4305_65	7.7518	0.2252
SdF	4305_66	8.0268	0.2207
SdF	4305_67	7.668	0.2464
SdF	4305_68	8.3519	0.2403
SdF	4305_69	8.0029	0.1862
SdF	4305_70	7.6936	0.1897
SdF	4305_71	7.5331	0.2792
SdF	4305_72	8.2162	0.1972
SdF	4305_73	8.5434	0.1988
SdF	4305_74	7.3709	0.2136
SdF	4305_75	7.8561	0.1978
SdF	4305_76	7.7809	0.184
SdF	4305_77	8.5436	0.1853
SdF	4305_78	8.288	0.1855
SdF	4305_79	8.1966	0.1925
SdF	4305_8	8.0184	0.1841
SdF	4305_80	7.0562	0.1956
SdF	4305_81	8.2258	0.2407
SdF	4305_82	7.4403	0.268
SdF	4305_83	8.3115	0.1842
SdF	4305_84	7.5008	0.2434
SdF	4305_85	7.6454	0.2392
SdF	4305_86	7.4918	0.2576
SdF	4305_87	7.6869	0.1995
SdF	4305_88	7.6367	0.1921
SdF	4305_89	8.4048	0.204
SdF	4305_9	8.1231	0.1911
SdF	4305_90	8.0082	0.2104
SdF	4305_91	7.5685	0.2294
SdF	4305_92	7.6936	0.2675
SdF	4305_93	7.7448	0.1821
SdF	4305_94	7.4554	0.2783
SdF	4305_96	7.9987	0.2831
SdF	4305_98	8.0099	0.1782
SdF	4305_99	8.5041	0.1995
FrM	3021_2	1.944	0.0643
FrM	4153_1	1.5865	0.0663
FrM	4158_2	1.7117	0.0623
FrM	4305_1	1.5304	0.0768
FrM	4305_10	1.5366	0.0719
FrM	4305_100	1.8372	0.0981
FrM	4305_101	1.6257	0.1023
FrM	4305_102	1.4966	0.0706
FrM	4305_104	1.7592	0.0741
FrM	4305_105	1.6564	0.0707
FrM	4305_106	1.4177	0.0715
FrM	4305_107	1.646	0.069
FrM	4305_108	1.8679	0.0811
FrM	4305_109	1.7374	0.1138
FrM	4305_11	1.814	0.0725
FrM	4305_110	1.6485	0.078
FrM	4305_111	1.6355	0.1105
FrM	4305_112	1.6515	0.0687
FrM	4305_113	1.8109	0.1016
FrM	4305_114	1.6558	0.1081
FrM	4305_115	1.4799	0.1248
FrM	4305_12	1.5981	0.1026
FrM	4305_13	1.5181	0.0713
FrM	4305_14	1.5836	0.0644
FrM	4305_15	1.5514	0.0764
FrM	4305_17	1.7894	0.0746
FrM	4305_18	1.8161	0.0718
FrM	4305_2	1.7663	0.0757
FrM	4305_20	1.9543	0.0737
FrM	4305_21	2.0608	0.0971
FrM	4305_22	1.8021	0.0739
FrM	4305_23	1.6126	0.0725
FrM	4305_24	1.8254	0.0702
FrM	4305_25	1.792	0.071
FrM	4305_26	1.426	0.0711
FrM	4305_27	1.3744	0.0779
FrM	4305_28	1.8238	0.0704
FrM	4305_29	1.6298	0.0665
FrM	4305_3	1.6612	0.0989
FrM	4305_30	1.7323	0.1184
FrM	4305_31	1.7238	0.0841
FrM	4305_32	1.7543	0.0942
FrM	4305_33	1.7906	0.0674
FrM	4305_34	1.824	0.0735
FrM	4305_35	1.4227	0.0654
FrM	4305_36	1.7425	0.0798
FrM	4305_37	1.7441	0.1016
FrM	4305_38	1.9333	0.0855
FrM	4305_39	2.0779	0.1072
FrM	4305_4	1.4326	0.076
FrM	4305_40	1.7695	0.0773
FrM	4305_41	1.4811	0.1124
FrM	4305_42	1.908	0.07
FrM	4305_43	1.7252	0.0719
FrM	4305_44	1.9267	0.069
FrM	4305_45	1.9154	0.0717
FrM	4305_46	1.791	0.092
FrM	4305_47	1.685	0.0779
FrM	4305_48	1.675	0.0924
FrM	4305_49	1.6583	0.0767
FrM	4305_5	1.7885	0.1058
FrM	4305_50	1.9196	0.1236
FrM	4305_51	1.7017	0.068
FrM	4305_52	1.8158	0.0672
FrM	4305_53	1.5362	0.0759
FrM	4305_54	1.5363	0.0727
FrM	4305_55	1.6826	0.0678
FrM	4305_56	1.6037	0.0709
FrM	4305_57	1.5503	0.0873
FrM	4305_59	1.4469	0.0829
FrM	4305_6	1.7285	0.0745
FrM	4305_60	1.5316	0.0875
FrM	4305_61	1.9797	0.0781
FrM	4305_62	1.4985	0.0724
FrM	4305_63	1.6517	0.096
FrM	4305_64	1.6624	0.1115
FrM	4305_65	1.6847	0.0818
FrM	4305_66	1.8798	0.0869
FrM	4305_67	1.3801	0.0993
FrM	4305_68	1.6489	0.09
FrM	4305_69	1.5099	0.0696
FrM	4305_70	1.2774	0.0697
FrM	4305_71	1.7501	0.1095
FrM	4305_72	1.6334	0.0724
FrM	4305_73	1.8633	0.0714
FrM	4305_74	1.5962	0.0789
FrM	4305_75	1.8314	0.0731
FrM	4305_76	1.5909	0.0709
FrM	4305_77	1.6486	0.0726
FrM	4305_78	1.6159	0.0685
FrM	4305_79	1.5699	0.0693
FrM	4305_8	1.9608	0.0718
FrM	4305_80	2.1351	0.0726
FrM	4305_81	1.6883	0.0888
FrM	4305_82	1.6434	0.1097
FrM	4305_83	1.6014	0.0661
FrM	4305_84	1.5685	0.0979
FrM	4305_85	1.5936	0.096
FrM	4305_86	1.75	0.1057
FrM	4305_87	1.8182	0.0722
FrM	4305_88	1.4992	0.069
FrM	4305_89	1.8713	0.078
FrM	4305_9	1.824	0.0714
FrM	4305_90	1.6768	0.0767
FrM	4305_91	1.613	0.0919
FrM	4305_92	1.6282	0.1088
FrM	4305_93	1.6365	0.0672
FrM	4305_94	1.475	0.115
FrM	4305_96	1.6727	0.1145
FrM	4305_98	1.7199	0.0663
FrM	4305_99	1.7103	0.0697
DrC	3021_2	78.9664	2.7248
DrC	4153_1	70.7464	2.6696
DrC	4158_2	75.0861	2.7442
DrC	4305_1	62.6609	3.0645
DrC	4305_10	65.3762	2.7557
DrC	4305_100	73.4781	4.9701
DrC	4305_101	63.4073	5.2417
DrC	4305_102	55.7421	3.0567
DrC	4305_104	80.2858	3.0116
DrC	4305_105	79.6479	2.8971
DrC	4305_106	49.9214	2.9962
DrC	4305_107	64.8365	2.7113
DrC	4305_108	79.7852	3.3957
DrC	4305_109	73.469	6.039
DrC	4305_11	77.5678	2.9888
DrC	4305_110	70.8227	3.3535
DrC	4305_111	83.6006	5.7
DrC	4305_112	71.861	2.8109
DrC	4305_113	77.7977	5.2341
DrC	4305_114	78.8035	5.5766
DrC	4305_115	63.1501	6.4268
DrC	4305_12	67.0037	4.8449
DrC	4305_13	79.2582	2.9843
DrC	4305_14	59.9714	2.5863
DrC	4305_15	53.6705	3.0063
DrC	4305_17	65.6956	2.9731
DrC	4305_18	82.3953	2.7409
DrC	4305_2	70.882	3.0772
DrC	4305_20	87.2337	2.8431
DrC	4305_21	83.5739	3.7195
DrC	4305_22	79.4904	2.8593
DrC	4305_23	74.7936	2.863
DrC	4305_24	70.7241	2.7871
DrC	4305_25	66.7746	2.8178
DrC	4305_26	51.4499	2.7877
DrC	4305_27	56.2466	3.0996
DrC	4305_28	89.3573	2.7415
DrC	4305_29	68.1373	2.6548
DrC	4305_3	67.0705	4.9175
DrC	4305_30	71.1635	6.1282
DrC	4305_31	64.3966	3.4614
DrC	4305_32	75.0218	4.7835
DrC	4305_33	73.047	2.7085
DrC	4305_34	79.4321	2.9009
DrC	4305_35	57.3051	2.6382
DrC	4305_36	71.641	3.3987
DrC	4305_37	88.019	5.2832
DrC	4305_38	90.1071	3.4645
DrC	4305_39	86.6888	5.5362
DrC	4305_4	53.1963	2.9556
DrC	4305_40	72.8956	3.0009
DrC	4305_41	72.1152	5.7971
DrC	4305_42	80.2508	2.7922
DrC	4305_43	83.2341	2.8185
DrC	4305_44	90.8038	2.7214
DrC	4305_45	80.0556	2.9089
DrC	4305_46	69.0352	3.8341
DrC	4305_47	65.7832	3.2097
DrC	4305_48	74.1067	4.2539
DrC	4305_49	61.1397	3.0286
DrC	4305_5	59.923	5.4537
DrC	4305_50	87.7514	6.5412
DrC	4305_51	82.3194	2.7052
DrC	4305_52	72.6853	2.6679
DrC	4305_53	54.3725	3.0755
DrC	4305_54	65.1581	2.8852
DrC	4305_55	76.0478	2.6928
DrC	4305_56	73.3553	2.8012
DrC	4305_57	63.4664	3.7719
DrC	4305_59	58.7365	3.2613
DrC	4305_6	77.3707	3.0938
DrC	4305_60	67.7858	3.6852
DrC	4305_61	91.0019	3.0885
DrC	4305_62	71.1926	2.9032
DrC	4305_63	68.5412	4.7672
DrC	4305_64	61.5064	5.8021
DrC	4305_65	54.0861	3.3184
DrC	4305_66	76.8675	3.8519
DrC	4305_67	49.9918	5.1306
DrC	4305_68	69.401	4.5248
DrC	4305_69	64.7888	2.8495
DrC	4305_70	47.8142	2.8235
DrC	4305_71	69.2174	5.6732
DrC	4305_72	67.9111	2.8435
DrC	4305_73	84.4589	2.8034
DrC	4305_74	61.6768	3.3688
DrC	4305_75	78.1216	2.9555
DrC	4305_76	60.0841	2.9342
DrC	4305_77	79.6216	3.0878
DrC	4305_78	70.9771	2.6819
DrC	4305_79	70.2673	2.7389
DrC	4305_8	95.5644	2.9915
DrC	4305_80	71.9143	2.9488
DrC	4305_81	82.1592	3.9176
DrC	4305_82	57.6908	5.7551
DrC	4305_83	74.2249	2.6171
DrC	4305_84	59.2196	5.1067
DrC	4305_85	60.6484	4.9162
DrC	4305_86	75.5285	5.4863
DrC	4305_87	66.2144	2.7348
DrC	4305_88	53.8408	2.7493
DrC	4305_89	80.4508	3.3679
DrC	4305_9	71.454	2.8155
DrC	4305_90	70.0922	2.9555
DrC	4305_91	56.8828	4.1963
DrC	4305_92	60.0816	5.7061
DrC	4305_93	65.7102	2.764
DrC	4305_94	62.0311	6.1827
DrC	4305_96	68.8194	5.8177
DrC	4305_98	70.8026	2.748
DrC	4305_99	81.8387	2.742
DrM	3021_2	26.012	0.7974
DrM	4153_1	23.1256	0.838
DrM	4158_2	23.2271	0.7864
DrM	4305_1	24.6056	0.9441
DrM	4305_10	24.1782	0.9071
DrM	4305_100	25.8371	1.2272
DrM	4305_101	26.6824	1.2793
DrM	4305_102	26.2765	0.9194
DrM	4305_104	22.3849	0.8986
DrM	4305_105	21.1725	0.8875
DrM	4305_106	27.0667	0.8911
DrM	4305_107	25.2693	0.871
DrM	4305_108	24.0911	0.9892
DrM	4305_109	24.008	1.4202
DrM	4305_11	24.5101	0.9128
DrM	4305_110	24.0752	0.9529
DrM	4305_111	21.6969	1.3846
DrM	4305_112	23.6156	0.8515
DrM	4305_113	22.8504	1.2713
DrM	4305_114	22.6603	1.397
DrM	4305_115	23.8199	1.5653
DrM	4305_12	24.6713	1.2873
DrM	4305_13	19.2371	0.8865
DrM	4305_14	26.2834	0.8138
DrM	4305_15	28.3828	0.9478
DrM	4305_17	27.0973	0.9393
DrM	4305_18	22.9336	0.9112
DrM	4305_2	25.6007	0.9305
DrM	4305_20	23.015	0.9289
DrM	4305_21	25.2249	1.1659
DrM	4305_22	23.762	0.9305
DrM	4305_23	21.1157	0.8925
DrM	4305_24	26.6217	0.8545
DrM	4305_25	26.5424	0.8748
DrM	4305_26	27.6059	0.8956
DrM	4305_27	24.1241	0.9495
DrM	4305_28	20.3031	0.8892
DrM	4305_29	23.9038	0.8399
DrM	4305_3	25.2688	1.2394
DrM	4305_30	23.294	1.4761
DrM	4305_31	26.9118	1.1051
DrM	4305_32	23.8801	1.1792
DrM	4305_33	25.138	0.8326
DrM	4305_34	23.8459	0.9046
DrM	4305_35	24.8456	0.8277
DrM	4305_36	25.4475	1.0441
DrM	4305_37	20.1776	1.2682
DrM	4305_38	22.3776	1.0297
DrM	4305_39	24.2468	1.3394
DrM	4305_4	27.7329	0.9692
DrM	4305_40	25.5196	0.9465
DrM	4305_41	21.8397	1.4061
DrM	4305_42	23.8962	0.8633
DrM	4305_43	20.857	0.9169
DrM	4305_44	22.684	0.8704
DrM	4305_45	24.2316	0.8897
DrM	4305_46	26.995	1.1797
DrM	4305_47	25.0599	0.9632
DrM	4305_48	23.4356	1.1915
DrM	4305_49	28.0675	0.9679
DrM	4305_5	29.377	1.3261
DrM	4305_50	23.9548	1.5456
DrM	4305_51	21.8944	0.8485
DrM	4305_52	25.3108	0.8471
DrM	4305_53	28.6309	0.9159
DrM	4305_54	25.0001	0.9164
DrM	4305_55	22.8249	0.8547
DrM	4305_56	22.9231	0.8911
DrM	4305_57	24.9716	1.1497
DrM	4305_59	25.8715	1.0214
DrM	4305_6	23.1666	0.9236
DrM	4305_60	23.8053	1.0729
DrM	4305_61	22.2834	0.997
DrM	4305_62	22.6788	0.913
DrM	4305_63	25.1237	1.2847
DrM	4305_64	26.5669	1.4348
DrM	4305_65	29.9821	1.0151
DrM	4305_66	24.9244	1.0814
DrM	4305_67	26.5557	1.2506
DrM	4305_68	23.1186	1.1546
DrM	4305_69	23.0721	0.8612
DrM	4305_70	26.6656	0.8815
DrM	4305_71	24.0426	1.41
DrM	4305_72	24.2569	0.8899
DrM	4305_73	23.0328	0.8995
DrM	4305_74	25.8002	0.9861
DrM	4305_75	24.9161	0.9055
DrM	4305_76	26.3441	0.8704
DrM	4305_77	21.3041	0.881
DrM	4305_78	23.1475	0.8643
DrM	4305_79	23.636	0.8743
DrM	4305_8	21.284	0.8804
DrM	4305_80	29.967	0.9002
DrM	4305_81	20.7972	1.142
DrM	4305_82	27.7934	1.3715
DrM	4305_83	22.8625	0.8335
DrM	4305_84	26.5589	1.2249
DrM	4305_85	26.1573	1.2038
DrM	4305_86	23.9114	1.3214
DrM	4305_87	27.2645	0.914
DrM	4305_88	27.5464	0.8784
DrM	4305_89	24.4186	0.9904
DrM	4305_9	25.3865	0.8684
DrM	4305_90	24.514	0.9407
DrM	4305_91	27.3442	1.1804
DrM	4305_92	27.5517	1.3607
DrM	4305_93	26.2778	0.8373
DrM	4305_94	25.7094	1.4376
DrM	4305_96	24.3874	1.4357
DrM	4305_98	24.0297	0.825
DrM	4305_99	21.3242	0.889

## Sheet: QTL_by_E
Trait	ENV	locus_no	QxE	LG	position	locus_name	add1_mean	add1_SE	add1_z	add1_p	add2_mean	add2_SE	add2_z	add2_p	dom_mean	dom_SE	dom_z	dom_p	sig?	sig_add?
DrC	NC2013	25	no	1	41.7	SRO01_5349433	-5.33675	0.733688	7.27387	1.50001e-12	7.85893	0.758537	10.3606	2.40193e-23	2.03835	0.69507	2.93258	0.00341261	yes	yes
DrC	NC2014	25	no	1	41.7	SRO01_5349433	-5.33675	0.733688	7.27386	1.50001e-12	7.85893	0.758537	10.3606	2.40193e-23	2.03835	0.69507	2.93258	0.00341261	yes	yes
DrC	NY2013	25	no	1	41.7	SRO01_5349433	-5.33675	0.733688	7.27386	1.50001e-12	7.85893	0.758537	10.3606	2.40194e-23	2.03835	0.69507	2.93258	0.00341261	yes	yes
DrC	NY2014	25	no	1	41.7	SRO01_5349433	-5.33675	0.733688	7.27386	1.50001e-12	7.85893	0.758537	10.3606	2.40193e-23	2.03835	0.69507	2.93258	0.00341261	yes	yes
DrC	NY2015	25	no	1	41.7	SRO01_5349433	-5.33675	0.733688	7.27386	1.50001e-12	7.85893	0.758537	10.3606	2.40193e-23	2.03835	0.69507	2.93258	0.00341261	yes	yes
DrC	OH2013	25	no	1	41.7	SRO01_5349433	-5.33675	0.733688	7.27386	1.50001e-12	7.85893	0.758537	10.3606	2.40194e-23	2.03835	0.69507	2.93258	0.00341261	yes	yes
DrC	OH2014	25	no	1	41.7	SRO01_5349433	-5.33675	0.733688	7.27386	1.50001e-12	7.85893	0.758537	10.3606	2.40193e-23	2.03835	0.69507	2.93258	0.00341261	yes	yes
DrC	OH2015	25	no	1	41.7	SRO01_5349433	-5.33675	0.733688	7.27386	1.50001e-12	7.85893	0.758537	10.3606	2.40193e-23	2.03835	0.69507	2.93258	0.00341261	yes	yes
DrC	OR2014	25	no	1	41.7	SRO01_5349433	-5.33675	0.733688	7.27387	1.50001e-12	7.85893	0.758537	10.3606	2.40193e-23	2.03835	0.69507	2.93258	0.00341261	yes	yes
DrC	OR2015	25	no	1	41.7	SRO01_5349433	-5.33675	0.733688	7.27386	1.50001e-12	7.85893	0.758537	10.3606	2.40193e-23	2.03835	0.69507	2.93258	0.00341261	yes	yes
DrC	NC2013	65	yes	1	104.61	SRO01_23058326	11.5435	1.5812	7.30048	1.25239e-12	-12.4548	1.58284	7.86868	2.31e-14	9.49636	1.58926	5.97533	4.88348e-09	yes	yes
DrC	NC2014	65	yes	1	104.61	SRO01_23058326	3.90172	4.23843	0.92056	0.363283	-7.51472	4.18597	1.79522	0.072233	1.53869	4.22507	0.364181	0.728848	0	0
DrC	NY2013	65	yes	1	104.61	SRO01_23058326	0	0	NA	NA	-0.989396	1.47759	0.669601	0.513439	-2.00667	1.46821	1.36675	0.172555	0	0
DrC	NY2014	65	yes	1	104.61	SRO01_23058326	4.43701	3.36488	1.31862	0.188477	-8.62475	3.38845	2.54534	0.0108873	6.79992	3.36622	2.02005	0.0430282	yes	yes
DrC	NY2015	65	yes	1	104.61	SRO01_23058326	0	0	NA	NA	-1.46324	1.87864	0.778884	0.444489	1.6295	1.87511	0.869016	0.391706	0	0
DrC	OH2013	65	yes	1	104.61	SRO01_23058326	-3.2064	3.28302	0.976661	0.333847	-0.260279	3.31977	0.0784025	0.942922	-3.12115	3.31665	0.941055	0.352347	0	0
DrC	OH2014	65	yes	1	104.61	SRO01_23058326	-3.5815	2.51898	1.4218	0.155612	3.65265	2.54934	1.43278	0.152393	-4.20057	2.55128	1.64646	0.0994386	0	0
DrC	OH2015	65	yes	1	104.61	SRO01_23058326	-1.094	2.84188	0.384958	0.713436	-1.07273	2.87652	0.372928	0.722351	-5.82028	2.87306	2.02582	0.0424366	yes	0
DrC	OR2014	65	yes	1	104.61	SRO01_23058326	0.349894	2.23422	0.156607	0.884715	-1.20927	2.24353	0.539001	0.602106	-1.4422	2.23574	0.645069	0.529608	0	0
DrC	OR2015	65	yes	1	104.61	SRO01_23058326	2.20369	2.48089	0.888264	0.38094	-3.1803	2.53332	1.25539	0.211035	2.16166	2.47138	0.874677	0.388521	0	0
DrC	NC2013	395	yes	4	3.18	SRO04_451654	0.997592	1.4565	0.684924	0.503463	3.29512	1.69785	1.94076	0.0519017	NA	NA	NA	NA	0	0
DrC	NC2014	395	yes	4	3.18	SRO04_451654	1.66731	2.14193	0.778417	0.444772	1.27461	2.39075	0.533142	0.606224	NA	NA	NA	NA	0	0
DrC	NY2013	395	yes	4	3.18	SRO04_451654	2.64838	1.16339	2.27643	0.0226417	0.782706	1.36841	0.571984	0.579138	NA	NA	NA	NA	yes	yes
DrC	NY2014	395	yes	4	3.18	SRO04_451654	4.54565	1.63921	2.77307	0.00558713	-2.04406	1.8936	1.07945	0.284023	NA	NA	NA	NA	yes	yes
DrC	NY2015	395	yes	4	3.18	SRO04_451654	4.34867	1.51709	2.86645	0.00419732	-4.56395	1.75839	2.59553	0.00943341	NA	NA	NA	NA	yes	yes
DrC	OH2013	395	yes	4	3.18	SRO04_451654	5.35857	1.58226	3.38666	0.000746939	2.97937	1.79804	1.65701	0.0972691	NA	NA	NA	NA	yes	yes
DrC	OH2014	395	yes	4	3.18	SRO04_451654	3.09261	1.20078	2.57551	0.00999109	-2.77136	1.36608	2.02869	0.0421444	NA	NA	NA	NA	yes	yes
DrC	OH2015	395	yes	4	3.18	SRO04_451654	6.12219	1.33231	4.59519	5.67808e-06	1.29958	1.50928	0.861058	0.39621	NA	NA	NA	NA	yes	yes
DrC	OR2014	395	yes	4	3.18	SRO04_451654	1.32077	1.52045	0.868674	0.391899	-0.571029	1.73804	0.328547	0.755427	NA	NA	NA	NA	0	0
DrC	OR2015	395	yes	4	3.18	SRO04_451654	4.56351	1.1276	4.0471	6.03441e-05	3.43049	1.30349	2.63177	0.0084949	NA	NA	NA	NA	yes	yes
DrM	NC2013	27	no	1	43.2	SRO01_6243993	0.397184	0.243411	1.63175	0.10253	-1.48809	0.242791	6.12911	2.0162e-09	-0.356442	0.221632	1.60826	0.107625	yes	yes
DrM	NC2014	27	no	1	43.2	SRO01_6243993	0.397184	0.243411	1.63175	0.10253	-1.48809	0.242791	6.12911	2.0162e-09	-0.356442	0.221632	1.60826	0.107625	yes	yes
DrM	NY2013	27	no	1	43.2	SRO01_6243993	0.397184	0.243411	1.63175	0.10253	-1.48809	0.242791	6.12911	2.0162e-09	-0.356442	0.221632	1.60826	0.107625	yes	yes
DrM	NY2014	27	no	1	43.2	SRO01_6243993	0.397184	0.243411	1.63175	0.10253	-1.48809	0.242791	6.12911	2.0162e-09	-0.356442	0.221632	1.60826	0.107625	yes	yes
DrM	NY2015	27	no	1	43.2	SRO01_6243993	0.397184	0.243411	1.63175	0.10253	-1.48809	0.242791	6.12911	2.0162e-09	-0.356442	0.221632	1.60826	0.107625	yes	yes
DrM	OH2013	27	no	1	43.2	SRO01_6243993	0.397184	0.243411	1.63175	0.10253	-1.48809	0.242791	6.12911	2.0162e-09	-0.356442	0.221632	1.60826	0.107625	yes	yes
DrM	OH2014	27	no	1	43.2	SRO01_6243993	0.397184	0.243411	1.63175	0.10253	-1.48809	0.242791	6.12911	2.0162e-09	-0.356442	0.221632	1.60826	0.107625	yes	yes
DrM	OH2015	27	no	1	43.2	SRO01_6243993	0.397184	0.243411	1.63175	0.10253	-1.48809	0.242791	6.12911	2.0162e-09	-0.356442	0.221632	1.60826	0.107625	yes	yes
DrM	OR2014	27	no	1	43.2	SRO01_6243993	0.397184	0.243411	1.63175	0.10253	-1.48809	0.242791	6.12911	2.0162e-09	-0.356442	0.221632	1.60826	0.107625	yes	yes
DrM	OR2015	27	no	1	43.2	SRO01_6243993	0.397184	0.243411	1.63175	0.10253	-1.48809	0.242791	6.12911	2.0162e-09	-0.356442	0.221632	1.60826	0.107625	yes	yes
DrM	NC2013	60	no	1	93.31	SRO01_23565201	-0.453449	0.236332	1.91869	0.054631	0.487564	0.250887	1.94336	0.0515872	NA	NA	NA	NA	0	0
DrM	NC2014	60	no	1	93.31	SRO01_23565201	-0.453449	0.236332	1.91869	0.054631	0.487564	0.250887	1.94336	0.0515872	NA	NA	NA	NA	0	0
DrM	NY2013	60	no	1	93.31	SRO01_23565201	-0.453449	0.236332	1.91869	0.054631	0.487564	0.250887	1.94336	0.0515872	NA	NA	NA	NA	0	0
DrM	NY2014	60	no	1	93.31	SRO01_23565201	-0.453449	0.236332	1.91869	0.054631	0.487564	0.250887	1.94336	0.0515872	NA	NA	NA	NA	0	0
DrM	NY2015	60	no	1	93.31	SRO01_23565201	-0.453449	0.236332	1.91869	0.054631	0.487564	0.250887	1.94336	0.0515872	NA	NA	NA	NA	0	0
DrM	OH2013	60	no	1	93.31	SRO01_23565201	-0.453449	0.236332	1.91869	0.054631	0.487564	0.250887	1.94336	0.0515872	NA	NA	NA	NA	0	0
DrM	OH2014	60	no	1	93.31	SRO01_23565201	-0.453449	0.236332	1.91869	0.054631	0.487564	0.250887	1.94336	0.0515872	NA	NA	NA	NA	0	0
DrM	OH2015	60	no	1	93.31	SRO01_23565201	-0.453449	0.236332	1.91869	0.054631	0.487564	0.250887	1.94336	0.0515872	NA	NA	NA	NA	0	0
DrM	OR2014	60	no	1	93.31	SRO01_23565201	-0.453449	0.236332	1.91869	0.054631	0.487564	0.250887	1.94336	0.0515872	NA	NA	NA	NA	0	0
DrM	OR2015	60	no	1	93.31	SRO01_23565201	-0.453449	0.236332	1.91869	0.054631	0.487564	0.250887	1.94336	0.0515872	NA	NA	NA	NA	0	0
DrM	NC2013	665	yes	6	15.38	SRO06_185350	-1.10997	0.664164	1.67123	0.0944041	-1.2502	0.663342	1.88469	0.0590729	NA	NA	NA	NA	0	0
DrM	NC2014	665	yes	6	15.38	SRO06_185350	0.0184789	0.607969	0.0303944	0.978067	-1.466	0.615222	2.38288	0.0170667	NA	NA	NA	NA	yes	yes
DrM	NY2013	665	yes	6	15.38	SRO06_185350	0.310997	0.796373	0.390516	0.709325	-1.26014	0.811332	1.55317	0.120373	NA	NA	NA	NA	0	0
DrM	NY2014	665	yes	6	15.38	SRO06_185350	-0.962728	0.782248	1.23072	0.220352	-0.667749	0.822292	0.812059	0.424615	NA	NA	NA	NA	0	0
DrM	NY2015	665	yes	6	15.38	SRO06_185350	-1.74951	0.423443	4.13162	4.26016e-05	-0.9687	0.442848	2.18743	0.0284703	NA	NA	NA	NA	yes	yes
DrM	OH2013	665	yes	6	15.38	SRO06_185350	-0.21021	0.483167	0.435067	0.676594	-2.14407	0.506571	4.23252	2.78959e-05	NA	NA	NA	NA	yes	yes
DrM	OH2014	665	yes	6	15.38	SRO06_185350	-0.1304	0.313109	0.416469	0.690209	-1.62801	0.334012	4.8741	1.54947e-06	NA	NA	NA	NA	yes	yes
DrM	OH2015	665	yes	6	15.38	SRO06_185350	0.439185	0.33012	1.33038	0.184489	-1.63137	0.348582	4.68002	3.85149e-06	NA	NA	NA	NA	yes	yes
DrM	OR2014	665	yes	6	15.38	SRO06_185350	0.621358	0.447403	1.38881	0.165604	-0.324767	0.473119	0.686439	0.502482	NA	NA	NA	NA	0	0
DrM	OR2015	665	yes	6	15.38	SRO06_185350	-0.0703891	0.373377	0.18852	0.860748	-0.670379	0.388739	1.7245	0.0842809	NA	NA	NA	NA	0	0
FrM	NC2013	25	no	1	41.7	SRO01_5349433	-0.0679941	0.0160705	4.23098	2.80784e-05	0.07187	0.0153069	4.69527	3.58968e-06	NA	NA	NA	NA	yes	yes
FrM	NC2014	25	no	1	41.7	SRO01_5349433	-0.0679941	0.0160705	4.23098	2.80784e-05	0.07187	0.0153069	4.69527	3.58968e-06	NA	NA	NA	NA	yes	yes
FrM	NY2013	25	no	1	41.7	SRO01_5349433	-0.0679941	0.0160705	4.23098	2.80784e-05	0.07187	0.0153069	4.69527	3.58968e-06	NA	NA	NA	NA	yes	yes
FrM	NY2014	25	no	1	41.7	SRO01_5349433	-0.0679941	0.0160705	4.23098	2.80784e-05	0.07187	0.0153069	4.69527	3.58968e-06	NA	NA	NA	NA	yes	yes
FrM	NY2015	25	no	1	41.7	SRO01_5349433	-0.0679941	0.0160705	4.23098	2.80784e-05	0.07187	0.0153069	4.69527	3.58968e-06	NA	NA	NA	NA	yes	yes
FrM	OH2013	25	no	1	41.7	SRO01_5349433	-0.0679941	0.0160705	4.23098	2.80784e-05	0.07187	0.0153069	4.69527	3.58968e-06	NA	NA	NA	NA	yes	yes
FrM	OH2014	25	no	1	41.7	SRO01_5349433	-0.0679941	0.0160705	4.23098	2.80784e-05	0.07187	0.0153069	4.69527	3.58968e-06	NA	NA	NA	NA	yes	yes
FrM	OH2015	25	no	1	41.7	SRO01_5349433	-0.0679941	0.0160705	4.23098	2.80784e-05	0.07187	0.0153069	4.69527	3.58967e-06	NA	NA	NA	NA	yes	yes
FrM	OR2014	25	no	1	41.7	SRO01_5349433	-0.0679941	0.0160705	4.23098	2.80784e-05	0.07187	0.0153069	4.69527	3.58968e-06	NA	NA	NA	NA	yes	yes
FrM	OR2015	25	no	1	41.7	SRO01_5349433	-0.0679941	0.0160705	4.23098	2.80784e-05	0.07187	0.0153069	4.69527	3.58968e-06	NA	NA	NA	NA	yes	yes
FrM	NC2013	69	yes	1	106.5	SRO01_23458156	0.25181	0.0368331	6.83652	2.6742e-11	-0.266898	0.0370348	7.20668	2.35922e-12	0.271027	0.0368528	7.35433	8.67731e-13	yes	yes
FrM	NC2014	69	yes	1	106.5	SRO01_23458156	0.186754	0.0784999	2.37903	0.0172449	-0.198546	0.0765275	2.59444	0.00946305	0.268569	0.0801859	3.34933	0.000851805	yes	yes
FrM	NY2013	69	yes	1	106.5	SRO01_23458156	0.368015	0.568864	0.64693	0.528373	-0.338538	0.557338	0.60742	0.554878	0.353399	0.571519	0.618351	0.547486	0	0
FrM	NY2014	69	yes	1	106.5	SRO01_23458156	0.000642636	0.0846861	0.00758844	0.99455	-0.0273435	0.0832058	0.328625	0.755368	0.0182601	0.0858456	0.212708	0.842541	0	0
FrM	NY2015	69	yes	1	106.5	SRO01_23458156	0.447271	0.68609	0.651914	0.525072	-0.454868	0.680642	0.668292	0.514295	0.503235	0.687656	0.731813	0.473549	0	0
FrM	OH2013	69	yes	1	106.5	SRO01_23458156	-0.0432424	0.0822053	0.526029	0.611236	-0.0475715	0.0837041	0.568329	0.581666	0.04663	0.0820425	0.568364	0.581642	0	0
FrM	OH2014	69	yes	1	106.5	SRO01_23458156	-0.0324298	0.0565842	0.573124	0.578351	-0.0158703	0.0573371	0.276789	0.794273	-0.00228574	0.0565476	0.0404216	0.970774	0	0
FrM	OH2015	69	yes	1	106.5	SRO01_23458156	0.0111148	0.0564233	0.19699	0.854375	-0.021562	0.0571887	0.377033	0.719306	0.00326573	0.0564056	0.0578973	0.958001	0	0
FrM	OR2014	69	yes	1	106.5	SRO01_23458156	-0.0391916	0.0563167	0.695914	0.496368	0.0474779	0.0545701	0.870036	0.391131	-0.000712919	0.0561052	0.0127068	0.990864	0	0
FrM	OR2015	69	yes	1	106.5	SRO01_23458156	0.0776623	0.0625731	1.24114	0.216379	-0.0896795	0.0617053	1.45335	0.146498	0.147	0.0632581	2.32381	0.0199884	yes	0
FrM	NC2013	99	yes	2	0	SRO02_329222	-0.0396783	0.0415264	0.955496	0.344767	-0.0129565	0.0348425	0.371861	0.723143	-0.0440614	0.0397343	1.1089	0.270733	0	0
FrM	NC2014	99	yes	2	0	SRO02_329222	0.0255796	0.0480862	0.531954	0.60706	-0.0658723	0.0402207	1.63777	0.101254	-0.162566	0.0466449	3.48518	0.000525152	yes	0
FrM	NY2013	99	yes	2	0	SRO02_329222	0.0876564	0.0666513	1.31515	0.189667	-0.0530477	0.0575161	0.92231	0.362341	-0.158558	0.0670599	2.36443	0.0179359	yes	0
FrM	NY2014	99	yes	2	0	SRO02_329222	0.0851415	0.0509993	1.66946	0.0947567	-0.0959246	0.0445291	2.1542	0.0309605	-0.0392252	0.0504687	0.777218	0.4455	yes	yes
FrM	NY2015	99	yes	2	0	SRO02_329222	0.116248	0.0603485	1.92629	0.0536784	-0.0737228	0.0543357	1.3568	0.175758	-0.0822193	0.0621421	1.32309	0.186956	0	0
FrM	OH2013	99	yes	2	0	SRO02_329222	0.0981069	0.0489755	2.00318	0.0447986	-0.0954255	0.0411213	2.32058	0.0201598	-0.0431799	0.0474635	0.909749	0.369136	yes	yes
FrM	OH2014	99	yes	2	0	SRO02_329222	0.0707876	0.0328614	2.15413	0.0309663	-0.0630734	0.0274286	2.29955	0.0213105	0.0429868	0.0314151	1.36835	0.172042	yes	yes
FrM	OH2015	99	yes	2	0	SRO02_329222	0.0274171	0.0326502	0.839722	0.408438	-0.00259631	0.0269561	0.096316	0.929677	0.0292079	0.0309197	0.944639	0.350456	0	0
FrM	OR2014	99	yes	2	0	SRO02_329222	0.0500809	0.047863	1.04634	0.29949	0.0191277	0.0408499	0.468245	0.652502	0.0385129	0.0466021	0.826419	0.416172	0	0
FrM	OR2015	99	yes	2	0	SRO02_329222	-0.0105713	0.0348663	0.303195	0.774427	0.0100133	0.0296008	0.338277	0.748153	0.0733578	0.0341439	2.14849	0.031407	yes	0
FrM	NC2013	678	no	6	34.39	SRO06_21156325	-0.0692462	0.0145549	4.75759	2.68665e-06	-0.065531	0.0142776	4.58977	5.81936e-06	NA	NA	NA	NA	yes	yes
FrM	NC2014	678	no	6	34.39	SRO06_21156325	-0.0692462	0.0145549	4.75759	2.68665e-06	-0.065531	0.0142776	4.58977	5.81936e-06	NA	NA	NA	NA	yes	yes
FrM	NY2013	678	no	6	34.39	SRO06_21156325	-0.0692462	0.0145549	4.75759	2.68665e-06	-0.065531	0.0142776	4.58977	5.81936e-06	NA	NA	NA	NA	yes	yes
FrM	NY2014	678	no	6	34.39	SRO06_21156325	-0.0692462	0.0145549	4.75759	2.68665e-06	-0.065531	0.0142776	4.58977	5.81936e-06	NA	NA	NA	NA	yes	yes
FrM	NY2015	678	no	6	34.39	SRO06_21156325	-0.0692462	0.0145549	4.75759	2.68665e-06	-0.065531	0.0142776	4.58977	5.81936e-06	NA	NA	NA	NA	yes	yes
FrM	OH2013	678	no	6	34.39	SRO06_21156325	-0.0692462	0.0145549	4.75759	2.68665e-06	-0.065531	0.0142776	4.58977	5.81936e-06	NA	NA	NA	NA	yes	yes
FrM	OH2014	678	no	6	34.39	SRO06_21156325	-0.0692462	0.0145549	4.75759	2.68665e-06	-0.065531	0.0142776	4.58977	5.81936e-06	NA	NA	NA	NA	yes	yes
FrM	OH2015	678	no	6	34.39	SRO06_21156325	-0.0692462	0.0145549	4.75759	2.68665e-06	-0.065531	0.0142776	4.58977	5.81937e-06	NA	NA	NA	NA	yes	yes
FrM	OR2014	678	no	6	34.39	SRO06_21156325	-0.0692462	0.0145549	4.75759	2.68665e-06	-0.065531	0.0142776	4.58977	5.81936e-06	NA	NA	NA	NA	yes	yes
FrM	OR2015	678	no	6	34.39	SRO06_21156325	-0.0692462	0.0145549	4.75759	2.68665e-06	-0.065531	0.0142776	4.58977	5.81936e-06	NA	NA	NA	NA	yes	yes
SdF	NC2013	116	yes	2	46.62	SRO02_3650689	-0.00236995	0.00138413	1.71223	0.0865304	-0.00584908	0.00139033	4.20697	3.10776e-05	NA	NA	NA	NA	yes	yes
SdF	NC2014	116	yes	2	46.62	SRO02_3650689	-0.000906946	0.000981817	0.923742	0.361571	-0.00329279	0.000985202	3.34225	0.000873183	NA	NA	NA	NA	yes	yes
SdF	NY2013	116	yes	2	46.62	SRO02_3650689	-0.0007959	0.00201739	0.39452	0.706367	-0.00134261	0.00198994	0.674696	0.510111	NA	NA	NA	NA	0	0
SdF	NY2014	116	yes	2	46.62	SRO02_3650689	0.00380497	0.00508004	0.749004	0.462821	0.00192971	0.00503672	0.383129	0.71479	NA	NA	NA	NA	0	0
SdF	NY2015	116	yes	2	46.62	SRO02_3650689	0.000929109	0.00149888	0.619867	0.546464	-0.00335607	0.00153987	2.17945	0.0290517	NA	NA	NA	NA	yes	yes
SdF	OH2013	116	yes	2	46.62	SRO02_3650689	0.00174231	0.000832145	2.09375	0.0359768	-0.00261001	0.000820319	3.1817	0.00151468	NA	NA	NA	NA	yes	yes
SdF	OH2014	116	yes	2	46.62	SRO02_3650689	0.000777684	0.000849657	0.915292	0.366128	-0.00289836	0.000842198	3.44142	0.000614719	NA	NA	NA	NA	yes	yes
SdF	OH2015	116	yes	2	46.62	SRO02_3650689	0.000394221	0.000641543	0.614489	0.550093	-0.00230107	0.000631796	3.64211	0.000294685	NA	NA	NA	NA	yes	yes
SdF	OR2014	116	yes	2	46.62	SRO02_3650689	-0.00198971	0.00112041	1.77587	0.0753781	-0.00588236	0.00108698	5.41164	1.05658e-07	NA	NA	NA	NA	yes	yes
SdF	OR2015	116	yes	2	46.62	SRO02_3650689	0.00217124	0.00109085	1.9904	0.0461815	-0.00660954	0.00108089	6.1149	2.18983e-09	NA	NA	NA	NA	yes	yes
SdF	NC2013	666	no	6	16.02	SRO06_251781	0.000892699	0.00050118	1.78119	0.0745012	0.00365543	0.000496114	7.36812	7.89608e-13	-0.000998206	0.000491623	2.03043	0.0419684	yes	yes
SdF	NC2014	666	no	6	16.02	SRO06_251781	0.000892699	0.00050118	1.78119	0.0745012	0.00365543	0.000496114	7.36812	7.89608e-13	-0.000998206	0.000491623	2.03043	0.0419684	yes	yes
SdF	NY2013	666	no	6	16.02	SRO06_251781	0.000892699	0.00050118	1.78119	0.0745012	0.00365543	0.000496114	7.36812	7.89608e-13	-0.000998206	0.000491623	2.03043	0.0419684	yes	yes
SdF	NY2014	666	no	6	16.02	SRO06_251781	0.000892699	0.00050118	1.78119	0.0745012	0.00365543	0.000496114	7.36812	7.89608e-13	-0.000998206	0.000491623	2.03043	0.0419684	yes	yes
SdF	NY2015	666	no	6	16.02	SRO06_251781	0.000892699	0.00050118	1.78119	0.0745012	0.00365543	0.000496114	7.36812	7.89608e-13	-0.000998206	0.000491623	2.03043	0.0419684	yes	yes
SdF	OH2013	666	no	6	16.02	SRO06_251781	0.000892699	0.00050118	1.78119	0.0745012	0.00365543	0.000496114	7.36812	7.89608e-13	-0.000998206	0.000491623	2.03043	0.0419684	yes	yes
SdF	OH2014	666	no	6	16.02	SRO06_251781	0.000892699	0.00050118	1.78119	0.0745012	0.00365543	0.000496114	7.36812	7.89608e-13	-0.000998206	0.000491623	2.03043	0.0419684	yes	yes
SdF	OH2015	666	no	6	16.02	SRO06_251781	0.000892699	0.00050118	1.78119	0.0745012	0.00365543	0.000496114	7.36812	7.89608e-13	-0.000998206	0.000491623	2.03043	0.0419684	yes	yes
SdF	OR2014	666	no	6	16.02	SRO06_251781	0.000892699	0.00050118	1.78119	0.0745012	0.00365543	0.000496114	7.36812	7.89608e-13	-0.000998206	0.000491623	2.03043	0.0419684	yes	yes
SdF	OR2015	666	no	6	16.02	SRO06_251781	0.000892699	0.00050118	1.78119	0.0745012	0.00365543	0.000496114	7.36812	7.89608e-13	-0.000998206	0.000491623	2.03043	0.0419684	yes	yes
SdF	NC2013	917	yes	7	120.43	SRO07_28298811	-0.00106381	0.00142367	0.74723	0.463922	0.00183334	0.00142315	1.28823	0.199086	0.00303786	0.00142364	2.13387	0.0325757	yes	0
SdF	NC2014	917	yes	7	120.43	SRO07_28298811	0.00196243	0.00101019	1.94263	0.0516753	-0.000810284	0.00100935	0.802774	0.430125	0.00101008	0.00101606	0.99411	0.325013	0	0
SdF	NY2013	917	yes	7	120.43	SRO07_28298811	0.00209408	0.00200054	1.04676	0.299291	0.00338244	0.0020575	1.64396	0.0999593	0.00363209	0.00207412	1.75114	0.0795606	0	0
SdF	NY2014	917	yes	7	120.43	SRO07_28298811	-0.000566722	0.00514009	0.110255	0.91933	-0.00231513	0.0051294	0.451346	0.66474	0.0040499	0.00516073	0.784753	0.440936	0	0
SdF	NY2015	917	yes	7	120.43	SRO07_28298811	-0.000543989	0.001557	0.349383	0.739864	0.00122537	0.00154076	0.795303	0.434589	-0.0017586	0.00160857	1.09327	0.277734	0	0
SdF	OH2013	917	yes	7	120.43	SRO07_28298811	-0.00209559	0.000826186	2.53646	0.0111642	0.000332015	0.000841595	0.394507	0.706377	-0.0014149	0.000851872	1.66093	0.0964711	yes	yes
SdF	OH2014	917	yes	7	120.43	SRO07_28298811	-0.00274857	0.000844217	3.25576	0.00117796	-0.00187532	0.000859227	2.18256	0.0288242	-0.000876267	0.000871164	1.00586	0.319152	yes	yes
SdF	OH2015	917	yes	7	120.43	SRO07_28298811	-0.000487215	0.000638441	0.763132	0.454103	-0.00149971	0.000646396	2.32011	0.0201853	-0.00214416	0.000660525	3.24615	0.00121735	yes	yes
SdF	OR2014	917	yes	7	120.43	SRO07_28298811	0.0004193	0.00108741	0.385594	0.712965	-0.00295386	0.0010975	2.69144	0.00713173	-0.000337092	0.00110253	0.305745	0.772513	yes	yes
SdF	OR2015	917	yes	7	120.43	SRO07_28298811	-0.0023277	0.00111376	2.08996	0.036314	-0.0029113	0.00112327	2.59181	0.00953495	0.00168575	0.00112704	1.49573	0.134914	yes	yes
TA	NC2013	250	yes	3	6.59	Ri11795_SSR	-0.0184211	0.0254879	0.722739	0.479265	0.0978716	0.0271157	3.6094	0.000332954	NA	NA	NA	NA	yes	yes
TA	NC2014	250	yes	3	6.59	Ri11795_SSR	-0.0535985	0.0342991	1.56268	0.118091	0.108641	0.0368678	2.94678	0.00326274	NA	NA	NA	NA	yes	yes
TA	NY2013	250	yes	3	6.59	Ri11795_SSR	-0.0218682	0.0176399	1.23971	0.216924	0.0824043	0.0187911	4.38528	1.4459e-05	NA	NA	NA	NA	yes	yes
TA	NY2014	250	yes	3	6.59	Ri11795_SSR	-0.0404026	0.0258541	1.56272	0.118082	0.0604785	0.0262068	2.30774	0.0208557	NA	NA	NA	NA	yes	yes
TA	NY2015	250	yes	3	6.59	Ri11795_SSR	-0.0097942	0.0167704	0.584018	0.57085	0.0442903	0.0177679	2.49272	0.0126238	NA	NA	NA	NA	yes	yes
TA	OH2013	250	yes	3	6.59	Ri11795_SSR	-0.0388841	0.0231585	1.67904	0.0928603	0.09751	0.0244303	3.99136	7.56738e-05	NA	NA	NA	NA	yes	yes
TA	OH2014	250	yes	3	6.59	Ri11795_SSR	-0.0309755	0.0167696	1.84712	0.0643302	0.0470911	0.0177123	2.65867	0.00785369	NA	NA	NA	NA	yes	yes
TA	OH2015	250	yes	3	6.59	Ri11795_SSR	-0.0468673	0.0150673	3.11052	0.00192045	0.00859565	0.0158744	0.541479	0.600369	NA	NA	NA	NA	yes	yes
TA	OR2013	250	yes	3	6.59	Ri11795_SSR	-0.0161968	0.028593	0.566459	0.582961	0.0952365	0.0315546	3.01815	0.00259683	NA	NA	NA	NA	yes	yes
TA	OR2014	250	yes	3	6.59	Ri11795_SSR	-0.0219458	0.0234248	0.93686	0.354568	0.0826266	0.0245246	3.36912	0.000794594	NA	NA	NA	NA	yes	yes
TA	OR2015	250	yes	3	6.59	Ri11795_SSR	-0.00439773	0.0168934	0.260322	0.806669	0.0482866	0.0179942	2.68345	0.00730208	NA	NA	NA	NA	yes	yes
TA	NC2013	434	yes	4	70.56	RoCBEa0004G23	0.0449406	0.0291115	1.54374	0.122671	0.0136533	0.0251757	0.542322	0.599778	NA	NA	NA	NA	0	0
TA	NC2014	434	yes	4	70.56	RoCBEa0004G23	-0.0190726	0.0410394	0.464739	0.655035	-0.00685673	0.0343386	0.19968	0.852351	NA	NA	NA	NA	0	0
TA	NY2013	434	yes	4	70.56	RoCBEa0004G23	0.0472658	0.0192866	2.4507	0.0141841	0.0479724	0.0176968	2.71079	0.00673408	NA	NA	NA	NA	yes	yes
TA	NY2014	434	yes	4	70.56	RoCBEa0004G23	0.0474625	0.0288045	1.64775	0.0991712	0.0194709	0.0260388	0.747765	0.46359	NA	NA	NA	NA	0	0
TA	NY2015	434	yes	4	70.56	RoCBEa0004G23	0.0367149	0.0190948	1.92277	0.0541178	-0.00667286	0.0168043	0.397093	0.704468	NA	NA	NA	NA	0	0
TA	OH2013	434	yes	4	70.56	RoCBEa0004G23	0.0381735	0.0256754	1.48677	0.1373	0.0545775	0.0232808	2.34431	0.0189278	NA	NA	NA	NA	yes	yes
TA	OH2014	434	yes	4	70.56	RoCBEa0004G23	0.0122274	0.0186888	0.654262	0.523521	0.0322409	0.0167105	1.92938	0.0532944	NA	NA	NA	NA	0	0
TA	OH2015	434	yes	4	70.56	RoCBEa0004G23	-0.0459177	0.0168049	2.73239	0.00631411	0.0344901	0.0150047	2.29862	0.0213625	NA	NA	NA	NA	yes	yes
TA	OR2013	434	yes	4	70.56	RoCBEa0004G23	0.00522215	0.0330218	0.158142	0.883564	0.0406012	0.0290179	1.39918	0.162413	NA	NA	NA	NA	0	0
TA	OR2014	434	yes	4	70.56	RoCBEa0004G23	0.019657	0.0242971	0.809027	0.426409	0.0209418	0.0228327	0.917186	0.365103	NA	NA	NA	NA	0	0
TA	OR2015	434	yes	4	70.56	RoCBEa0004G23	-0.0180552	0.0187978	0.960497	0.342166	0.0435713	0.0168243	2.58979	0.00959043	NA	NA	NA	NA	yes	yes
TA	NC2013	712	yes	6	78.3	SRO06_13350974	0.0362651	0.028568	1.26943	0.205863	0.0191032	0.0264804	0.721409	0.480106	-0.0680516	0.0265536	2.5628	0.01036	yes	0
TA	NC2014	712	yes	6	78.3	SRO06_13350974	-0.0310895	0.039078	0.795576	0.434425	0.067843	0.0356467	1.90321	0.0566177	0.00488512	0.0364335	0.134083	0.901571	0	0
TA	NY2013	712	yes	6	78.3	SRO06_13350974	0.0231845	0.0186718	1.24169	0.216173	0.0380665	0.0183767	2.07145	0.0379967	0.0488382	0.0181935	2.68437	0.00728214	yes	yes
TA	NY2014	712	yes	6	78.3	SRO06_13350974	0.0100835	0.0293453	0.343616	0.744167	0.00665884	0.0264885	0.251387	0.813399	0.0500423	0.0267448	1.8711	0.0609315	0	0
TA	NY2015	712	yes	6	78.3	SRO06_13350974	-0.0157696	0.0191095	0.825226	0.41687	0.0249219	0.0169531	1.47005	0.141844	0.031038	0.0169938	1.82644	0.0673889	0	0
TA	OH2013	712	yes	6	78.3	SRO06_13350974	0.000574485	0.0248704	0.0230991	0.983356	0.00504533	0.0243553	0.207155	0.846723	0.0388713	0.0239407	1.62365	0.104264	0	0
TA	OH2014	712	yes	6	78.3	SRO06_13350974	0.0250395	0.0180896	1.38419	0.167041	0.00997429	0.0171911	0.580201	0.573473	-0.0080647	0.0170907	0.471877	0.649881	0	0
TA	OH2015	712	yes	6	78.3	SRO06_13350974	0.0419817	0.0161787	2.59488	0.00945123	0.0380267	0.0154229	2.4656	0.0136124	0.0405846	0.0152295	2.66486	0.00771238	yes	yes
TA	OR2013	712	yes	6	78.3	SRO06_13350974	0.0584876	0.0312403	1.87218	0.0607819	0.0255747	0.0300999	0.849661	0.402714	0.0117155	0.0303202	0.386392	0.712375	0	0
TA	OR2014	712	yes	6	78.3	SRO06_13350974	-0.00524179	0.0241423	0.217121	0.839217	0.045787	0.0232876	1.96615	0.0489047	0.00745138	0.0241073	0.309092	0.770001	yes	yes
TA	OR2015	712	yes	6	78.3	SRO06_13350974	0.00138288	0.0181638	0.076134	0.944595	0.036234	0.0172242	2.10367	0.0351086	0.0615764	0.0172952	3.56033	0.000399243	yes	yes
AnC	NC2013	382	yes	3	163.52	Ro17045_SSR	-219.029	104.155	2.10291	0.0351746	182.167	103.272	1.76396	0.0773695	24.2707	104.166	0.232999	0.827253	yes	yes
AnC	NC2014	382	yes	3	163.52	Ro17045_SSR	-295.186	110.423	2.67322	0.00752529	287.166	109.352	2.62608	0.00863648	-137.983	110.437	1.24943	0.21326	yes	yes
AnC	NY2013	382	yes	3	163.52	Ro17045_SSR	13.2567	134.702	0.0984154	0.928121	-252.848	132.723	1.90507	0.0563749	190.488	134.719	1.41396	0.157943	0	0
AnC	NY2014	382	yes	3	163.52	Ro17045_SSR	5.04149	127.981	0.0393925	0.971523	118.241	124.563	0.949251	0.348032	175.853	127.99	1.37396	0.170257	0	0
AnC	NY2015	382	yes	3	163.52	Ro17045_SSR	-21.1952	110.112	0.192487	0.857764	-103.968	107.608	0.966178	0.339227	3.03277	110.116	0.0275417	0.980137	0	0
AnC	OH2013	382	yes	3	163.52	Ro17045_SSR	35.3709	73.6483	0.480268	0.64384	169.048	72.6035	2.32838	0.0197476	-140.401	73.6567	1.90615	0.0562351	yes	yes
AnC	OH2014	382	yes	3	163.52	Ro17045_SSR	-173.216	57.4185	3.01674	0.00260874	112.708	56.5653	1.99253	0.0459481	-148.855	57.4245	2.59219	0.00952456	yes	yes
AnC	OH2015	382	yes	3	163.52	Ro17045_SSR	-87.3503	84.5365	1.03329	0.30574	335.126	83.3006	4.02309	6.65453e-05	-114.836	84.5452	1.35828	0.175278	yes	yes
AnC	OR2013	382	yes	3	163.52	Ro17045_SSR	-166.911	142.88	1.16819	0.245295	-80.591	141.487	0.569601	0.580786	166.473	142.888	1.16506	0.246592	0	0
AnC	OR2014	382	yes	3	163.52	Ro17045_SSR	-131.49	129.257	1.01727	0.313524	205.21	127.844	1.60516	0.108313	-90.8954	129.271	0.703138	0.491732	0	0
AnC	OR2015	382	yes	3	163.52	Ro17045_SSR	-279.588	89.3222	3.13011	0.00179977	86.2014	88.2452	0.97684	0.333755	210.768	89.3307	2.35941	0.018179	yes	yes

## Sheet: stable_QTL
Trait	locus_no	Parent	QTLxE	LG	position	locus_name	mean	SE	z	p
DrC	25	Maternal	no	1	41.7	SRO01_5349433	hk	-5.33675	0.733688	7.27387	1.50001e-12
DrM	27	Maternal	no	1	43.2	SRO01_6243993	np	0.397184	0.243411	1.63175	0.10253
DrM	60	Maternal	no	1	93.31	SRO01_23565201	hk	-0.453449	0.236332	1.91869	0.054631
FrM	25	Maternal	no	1	41.7	SRO01_5349433	hk	-0.0679941	0.0160705	4.23098	2.80784e-05
FrM	678	Maternal	no	6	34.39	SRO06_21156325	hk	-0.0692462	0.0145549	4.75759	2.68665e-06
SdF	666	Maternal	no	6	16.02	SRO06_251781	hk	0.000892699	0.00050118	1.78119	0.0745012
DrC	25	Paternal	no	1	41.7	SRO01_5349433	hk	7.85893	0.758537	10.3606	2.40193e-23
DrM	27	Paternal	no	1	43.2	SRO01_6243993	np	-1.48809	0.242791	6.12911	2.0162e-09
DrM	60	Paternal	no	1	93.31	SRO01_23565201	hk	0.487564	0.250887	1.94336	0.0515872
FrM	25	Paternal	no	1	41.7	SRO01_5349433	hk	0.07187	0.0153069	4.69527	3.58968e-06
FrM	678	Paternal	no	6	34.39	SRO06_21156325	hk	-0.065531	0.0142776	4.58977	5.81936e-06
SdF	666	Paternal	no	6	16.02	SRO06_251781	hk	0.00365543	0.000496114	7.36812	7.89608e-13

## Sheet: unstable_QTL
Trait	ENV	locus_no	QxE	LG	position	locus_name	add1_mean	add1_SE	add1_z	add1_p	add2_mean	add2_SE	add2_z	add2_p	dom_mean	dom_SE	dom_z	dom_p	sig?	sig_add?
DrC	NC2013	65	yes	1	104.61	SRO01_23058326	11.5435	1.5812	7.30048	1.25239e-12	-12.4548	1.58284	7.86868	2.31e-14	9.49636	1.58926	5.97533	4.88348e-09	yes	yes
DrC	NC2014	65	yes	1	104.61	SRO01_23058326	3.90172	4.23843	0.92056	0.363283	-7.51472	4.18597	1.79522	0.072233	1.53869	4.22507	0.364181	0.728848	0	0
DrC	NY2013	65	yes	1	104.61	SRO01_23058326	0	0	NA	NA	-0.989396	1.47759	0.669601	0.513439	-2.00667	1.46821	1.36675	0.172555	0	0
DrC	NY2014	65	yes	1	104.61	SRO01_23058326	4.43701	3.36488	1.31862	0.188477	-8.62475	3.38845	2.54534	0.0108873	6.79992	3.36622	2.02005	0.0430282	yes	yes
DrC	NY2015	65	yes	1	104.61	SRO01_23058326	0	0	NA	NA	-1.46324	1.87864	0.778884	0.444489	1.6295	1.87511	0.869016	0.391706	0	0
DrC	OH2013	65	yes	1	104.61	SRO01_23058326	-3.2064	3.28302	0.976661	0.333847	-0.260279	3.31977	0.0784025	0.942922	-3.12115	3.31665	0.941055	0.352347	0	0
DrC	OH2014	65	yes	1	104.61	SRO01_23058326	-3.5815	2.51898	1.4218	0.155612	3.65265	2.54934	1.43278	0.152393	-4.20057	2.55128	1.64646	0.0994386	0	0
DrC	OH2015	65	yes	1	104.61	SRO01_23058326	-1.094	2.84188	0.384958	0.713436	-1.07273	2.87652	0.372928	0.722351	-5.82028	2.87306	2.02582	0.0424366	yes	0
DrC	OR2014	65	yes	1	104.61	SRO01_23058326	0.349894	2.23422	0.156607	0.884715	-1.20927	2.24353	0.539001	0.602106	-1.4422	2.23574	0.645069	0.529608	0	0
DrC	OR2015	65	yes	1	104.61	SRO01_23058326	2.20369	2.48089	0.888264	0.38094	-3.1803	2.53332	1.25539	0.211035	2.16166	2.47138	0.874677	0.388521	0	0
DrC	NC2013	395	yes	4	3.18	SRO04_451654	0.997592	1.4565	0.684924	0.503463	3.29512	1.69785	1.94076	0.0519017	NA	NA	NA	NA	0	0
DrC	NC2014	395	yes	4	3.18	SRO04_451654	1.66731	2.14193	0.778417	0.444772	1.27461	2.39075	0.533142	0.606224	NA	NA	NA	NA	0	0
DrC	NY2013	395	yes	4	3.18	SRO04_451654	2.64838	1.16339	2.27643	0.0226417	0.782706	1.36841	0.571984	0.579138	NA	NA	NA	NA	yes	yes
DrC	NY2014	395	yes	4	3.18	SRO04_451654	4.54565	1.63921	2.77307	0.00558713	-2.04406	1.8936	1.07945	0.284023	NA	NA	NA	NA	yes	yes
DrC	NY2015	395	yes	4	3.18	SRO04_451654	4.34867	1.51709	2.86645	0.00419732	-4.56395	1.75839	2.59553	0.00943341	NA	NA	NA	NA	yes	yes
DrC	OH2013	395	yes	4	3.18	SRO04_451654	5.35857	1.58226	3.38666	0.000746939	2.97937	1.79804	1.65701	0.0972691	NA	NA	NA	NA	yes	yes
DrC	OH2014	395	yes	4	3.18	SRO04_451654	3.09261	1.20078	2.57551	0.00999109	-2.77136	1.36608	2.02869	0.0421444	NA	NA	NA	NA	yes	yes
DrC	OH2015	395	yes	4	3.18	SRO04_451654	6.12219	1.33231	4.59519	5.67808e-06	1.29958	1.50928	0.861058	0.39621	NA	NA	NA	NA	yes	yes
DrC	OR2014	395	yes	4	3.18	SRO04_451654	1.32077	1.52045	0.868674	0.391899	-0.571029	1.73804	0.328547	0.755427	NA	NA	NA	NA	0	0
DrC	OR2015	395	yes	4	3.18	SRO04_451654	4.56351	1.1276	4.0471	6.03441e-05	3.43049	1.30349	2.63177	0.0084949	NA	NA	NA	NA	yes	yes
DrM	NC2013	665	yes	6	15.38	SRO06_185350	-1.10997	0.664164	1.67123	0.0944041	-1.2502	0.663342	1.88469	0.0590729	NA	NA	NA	NA	0	0
DrM	NC2014	665	yes	6	15.38	SRO06_185350	0.0184789	0.607969	0.0303944	0.978067	-1.466	0.615222	2.38288	0.0170667	NA	NA	NA	NA	yes	yes
DrM	NY2013	665	yes	6	15.38	SRO06_185350	0.310997	0.796373	0.390516	0.709325	-1.26014	0.811332	1.55317	0.120373	NA	NA	NA	NA	0	0
DrM	NY2014	665	yes	6	15.38	SRO06_185350	-0.962728	0.782248	1.23072	0.220352	-0.667749	0.822292	0.812059	0.424615	NA	NA	NA	NA	0	0
DrM	NY2015	665	yes	6	15.38	SRO06_185350	-1.74951	0.423443	4.13162	4.26016e-05	-0.9687	0.442848	2.18743	0.0284703	NA	NA	NA	NA	yes	yes
DrM	OH2013	665	yes	6	15.38	SRO06_185350	-0.21021	0.483167	0.435067	0.676594	-2.14407	0.506571	4.23252	2.78959e-05	NA	NA	NA	NA	yes	yes
DrM	OH2014	665	yes	6	15.38	SRO06_185350	-0.1304	0.313109	0.416469	0.690209	-1.62801	0.334012	4.8741	1.54947e-06	NA	NA	NA	NA	yes	yes
DrM	OH2015	665	yes	6	15.38	SRO06_185350	0.439185	0.33012	1.33038	0.184489	-1.63137	0.348582	4.68002	3.85149e-06	NA	NA	NA	NA	yes	yes
DrM	OR2014	665	yes	6	15.38	SRO06_185350	0.621358	0.447403	1.38881	0.165604	-0.324767	0.473119	0.686439	0.502482	NA	NA	NA	NA	0	0
DrM	OR2015	665	yes	6	15.38	SRO06_185350	-0.0703891	0.373377	0.18852	0.860748	-0.670379	0.388739	1.7245	0.0842809	NA	NA	NA	NA	0	0
FrM	NC2013	69	yes	1	106.5	SRO01_23458156	0.25181	0.0368331	6.83652	2.6742e-11	-0.266898	0.0370348	7.20668	2.35922e-12	0.271027	0.0368528	7.35433	8.67731e-13	yes	yes
FrM	NC2014	69	yes	1	106.5	SRO01_23458156	0.186754	0.0784999	2.37903	0.0172449	-0.198546	0.0765275	2.59444	0.00946305	0.268569	0.0801859	3.34933	0.000851805	yes	yes
FrM	NY2013	69	yes	1	106.5	SRO01_23458156	0.368015	0.568864	0.64693	0.528373	-0.338538	0.557338	0.60742	0.554878	0.353399	0.571519	0.618351	0.547486	0	0
FrM	NY2014	69	yes	1	106.5	SRO01_23458156	0.000642636	0.0846861	0.00758844	0.99455	-0.0273435	0.0832058	0.328625	0.755368	0.0182601	0.0858456	0.212708	0.842541	0	0
FrM	NY2015	69	yes	1	106.5	SRO01_23458156	0.447271	0.68609	0.651914	0.525072	-0.454868	0.680642	0.668292	0.514295	0.503235	0.687656	0.731813	0.473549	0	0
FrM	OH2013	69	yes	1	106.5	SRO01_23458156	-0.0432424	0.0822053	0.526029	0.611236	-0.0475715	0.0837041	0.568329	0.581666	0.04663	0.0820425	0.568364	0.581642	0	0
FrM	OH2014	69	yes	1	106.5	SRO01_23458156	-0.0324298	0.0565842	0.573124	0.578351	-0.0158703	0.0573371	0.276789	0.794273	-0.00228574	0.0565476	0.0404216	0.970774	0	0
FrM	OH2015	69	yes	1	106.5	SRO01_23458156	0.0111148	0.0564233	0.19699	0.854375	-0.021562	0.0571887	0.377033	0.719306	0.00326573	0.0564056	0.0578973	0.958001	0	0
FrM	OR2014	69	yes	1	106.5	SRO01_23458156	-0.0391916	0.0563167	0.695914	0.496368	0.0474779	0.0545701	0.870036	0.391131	-0.000712919	0.0561052	0.0127068	0.990864	0	0
FrM	OR2015	69	yes	1	106.5	SRO01_23458156	0.0776623	0.0625731	1.24114	0.216379	-0.0896795	0.0617053	1.45335	0.146498	0.147	0.0632581	2.32381	0.0199884	yes	0
FrM	NC2013	99	yes	2	0	SRO02_329222	-0.0396783	0.0415264	0.955496	0.344767	-0.0129565	0.0348425	0.371861	0.723143	-0.0440614	0.0397343	1.1089	0.270733	0	0
FrM	NC2014	99	yes	2	0	SRO02_329222	0.0255796	0.0480862	0.531954	0.60706	-0.0658723	0.0402207	1.63777	0.101254	-0.162566	0.0466449	3.48518	0.000525152	yes	0
FrM	NY2013	99	yes	2	0	SRO02_329222	0.0876564	0.0666513	1.31515	0.189667	-0.0530477	0.0575161	0.92231	0.362341	-0.158558	0.0670599	2.36443	0.0179359	yes	0
FrM	NY2014	99	yes	2	0	SRO02_329222	0.0851415	0.0509993	1.66946	0.0947567	-0.0959246	0.0445291	2.1542	0.0309605	-0.0392252	0.0504687	0.777218	0.4455	yes	yes
FrM	NY2015	99	yes	2	0	SRO02_329222	0.116248	0.0603485	1.92629	0.0536784	-0.0737228	0.0543357	1.3568	0.175758	-0.0822193	0.0621421	1.32309	0.186956	0	0
FrM	OH2013	99	yes	2	0	SRO02_329222	0.0981069	0.0489755	2.00318	0.0447986	-0.0954255	0.0411213	2.32058	0.0201598	-0.0431799	0.0474635	0.909749	0.369136	yes	yes
FrM	OH2014	99	yes	2	0	SRO02_329222	0.0707876	0.0328614	2.15413	0.0309663	-0.0630734	0.0274286	2.29955	0.0213105	0.0429868	0.0314151	1.36835	0.172042	yes	yes
FrM	OH2015	99	yes	2	0	SRO02_329222	0.0274171	0.0326502	0.839722	0.408438	-0.00259631	0.0269561	0.096316	0.929677	0.0292079	0.0309197	0.944639	0.350456	0	0
FrM	OR2014	99	yes	2	0	SRO02_329222	0.0500809	0.047863	1.04634	0.29949	0.0191277	0.0408499	0.468245	0.652502	0.0385129	0.0466021	0.826419	0.416172	0	0
FrM	OR2015	99	yes	2	0	SRO02_329222	-0.0105713	0.0348663	0.303195	0.774427	0.0100133	0.0296008	0.338277	0.748153	0.0733578	0.0341439	2.14849	0.031407	yes	0
SdF	NC2013	116	yes	2	46.62	SRO02_3650689	-0.00236995	0.00138413	1.71223	0.0865304	-0.00584908	0.00139033	4.20697	3.10776e-05	NA	NA	NA	NA	yes	yes
SdF	NC2014	116	yes	2	46.62	SRO02_3650689	-0.000906946	0.000981817	0.923742	0.361571	-0.00329279	0.000985202	3.34225	0.000873183	NA	NA	NA	NA	yes	yes
SdF	NY2013	116	yes	2	46.62	SRO02_3650689	-0.0007959	0.00201739	0.39452	0.706367	-0.00134261	0.00198994	0.674696	0.510111	NA	NA	NA	NA	0	0
SdF	NY2014	116	yes	2	46.62	SRO02_3650689	0.00380497	0.00508004	0.749004	0.462821	0.00192971	0.00503672	0.383129	0.71479	NA	NA	NA	NA	0	0
SdF	NY2015	116	yes	2	46.62	SRO02_3650689	0.000929109	0.00149888	0.619867	0.546464	-0.00335607	0.00153987	2.17945	0.0290517	NA	NA	NA	NA	yes	yes
SdF	OH2013	116	yes	2	46.62	SRO02_3650689	0.00174231	0.000832145	2.09375	0.0359768	-0.00261001	0.000820319	3.1817	0.00151468	NA	NA	NA	NA	yes	yes
SdF	OH2014	116	yes	2	46.62	SRO02_3650689	0.000777684	0.000849657	0.915292	0.366128	-0.00289836	0.000842198	3.44142	0.000614719	NA	NA	NA	NA	yes	yes
SdF	OH2015	116	yes	2	46.62	SRO02_3650689	0.000394221	0.000641543	0.614489	0.550093	-0.00230107	0.000631796	3.64211	0.000294685	NA	NA	NA	NA	yes	yes
SdF	OR2014	116	yes	2	46.62	SRO02_3650689	-0.00198971	0.00112041	1.77587	0.0753781	-0.00588236	0.00108698	5.41164	1.05658e-07	NA	NA	NA	NA	yes	yes
SdF	OR2015	116	yes	2	46.62	SRO02_3650689	0.00217124	0.00109085	1.9904	0.0461815	-0.00660954	0.00108089	6.1149	2.18983e-09	NA	NA	NA	NA	yes	yes
SdF	NC2013	917	yes	7	120.43	SRO07_28298811	-0.00106381	0.00142367	0.74723	0.463922	0.00183334	0.00142315	1.28823	0.199086	0.00303786	0.00142364	2.13387	0.0325757	yes	0
SdF	NC2014	917	yes	7	120.43	SRO07_28298811	0.00196243	0.00101019	1.94263	0.0516753	-0.000810284	0.00100935	0.802774	0.430125	0.00101008	0.00101606	0.99411	0.325013	0	0
SdF	NY2013	917	yes	7	120.43	SRO07_28298811	0.00209408	0.00200054	1.04676	0.299291	0.00338244	0.0020575	1.64396	0.0999593	0.00363209	0.00207412	1.75114	0.0795606	0	0
SdF	NY2014	917	yes	7	120.43	SRO07_28298811	-0.000566722	0.00514009	0.110255	0.91933	-0.00231513	0.0051294	0.451346	0.66474	0.0040499	0.00516073	0.784753	0.440936	0	0
SdF	NY2015	917	yes	7	120.43	SRO07_28298811	-0.000543989	0.001557	0.349383	0.739864	0.00122537	0.00154076	0.795303	0.434589	-0.0017586	0.00160857	1.09327	0.277734	0	0
SdF	OH2013	917	yes	7	120.43	SRO07_28298811	-0.00209559	0.000826186	2.53646	0.0111642	0.000332015	0.000841595	0.394507	0.706377	-0.0014149	0.000851872	1.66093	0.0964711	yes	yes
SdF	OH2014	917	yes	7	120.43	SRO07_28298811	-0.00274857	0.000844217	3.25576	0.00117796	-0.00187532	0.000859227	2.18256	0.0288242	-0.000876267	0.000871164	1.00586	0.319152	yes	yes
SdF	OH2015	917	yes	7	120.43	SRO07_28298811	-0.000487215	0.000638441	0.763132	0.454103	-0.00149971	0.000646396	2.32011	0.0201853	-0.00214416	0.000660525	3.24615	0.00121735	yes	yes
SdF	OR2014	917	yes	7	120.43	SRO07_28298811	0.0004193	0.00108741	0.385594	0.712965	-0.00295386	0.0010975	2.69144	0.00713173	-0.000337092	0.00110253	0.305745	0.772513	yes	yes
SdF	OR2015	917	yes	7	120.43	SRO07_28298811	-0.0023277	0.00111376	2.08996	0.036314	-0.0029113	0.00112327	2.59181	0.00953495	0.00168575	0.00112704	1.49573	0.134914	yes	yes
TA	NC2013	250	yes	3	6.59	Ri11795_SSR	-0.0184211	0.0254879	0.722739	0.479265	0.0978716	0.0271157	3.6094	0.000332954	NA	NA	NA	NA	yes	yes
TA	NC2014	250	yes	3	6.59	Ri11795_SSR	-0.0535985	0.0342991	1.56268	0.118091	0.108641	0.0368678	2.94678	0.00326274	NA	NA	NA	NA	yes	yes
TA	NY2013	250	yes	3	6.59	Ri11795_SSR	-0.0218682	0.0176399	1.23971	0.216924	0.0824043	0.0187911	4.38528	1.4459e-05	NA	NA	NA	NA	yes	yes
TA	NY2014	250	yes	3	6.59	Ri11795_SSR	-0.0404026	0.0258541	1.56272	0.118082	0.0604785	0.0262068	2.30774	0.0208557	NA	NA	NA	NA	yes	yes
TA	NY2015	250	yes	3	6.59	Ri11795_SSR	-0.0097942	0.0167704	0.584018	0.57085	0.0442903	0.0177679	2.49272	0.0126238	NA	NA	NA	NA	yes	yes
TA	OH2013	250	yes	3	6.59	Ri11795_SSR	-0.0388841	0.0231585	1.67904	0.0928603	0.09751	0.0244303	3.99136	7.56738e-05	NA	NA	NA	NA	yes	yes
TA	OH2014	250	yes	3	6.59	Ri11795_SSR	-0.0309755	0.0167696	1.84712	0.0643302	0.0470911	0.0177123	2.65867	0.00785369	NA	NA	NA	NA	yes	yes
TA	OH2015	250	yes	3	6.59	Ri11795_SSR	-0.0468673	0.0150673	3.11052	0.00192045	0.00859565	0.0158744	0.541479	0.600369	NA	NA	NA	NA	yes	yes
TA	OR2013	250	yes	3	6.59	Ri11795_SSR	-0.0161968	0.028593	0.566459	0.582961	0.0952365	0.0315546	3.01815	0.00259683	NA	NA	NA	NA	yes	yes
TA	OR2014	250	yes	3	6.59	Ri11795_SSR	-0.0219458	0.0234248	0.93686	0.354568	0.0826266	0.0245246	3.36912	0.000794594	NA	NA	NA	NA	yes	yes
TA	OR2015	250	yes	3	6.59	Ri11795_SSR	-0.00439773	0.0168934	0.260322	0.806669	0.0482866	0.0179942	2.68345	0.00730208	NA	NA	NA	NA	yes	yes
TA	NC2013	434	yes	4	70.56	RoCBEa0004G23	0.0449406	0.0291115	1.54374	0.122671	0.0136533	0.0251757	0.542322	0.599778	NA	NA	NA	NA	0	0
TA	NC2014	434	yes	4	70.56	RoCBEa0004G23	-0.0190726	0.0410394	0.464739	0.655035	-0.00685673	0.0343386	0.19968	0.852351	NA	NA	NA	NA	0	0
TA	NY2013	434	yes	4	70.56	RoCBEa0004G23	0.0472658	0.0192866	2.4507	0.0141841	0.0479724	0.0176968	2.71079	0.00673408	NA	NA	NA	NA	yes	yes
TA	NY2014	434	yes	4	70.56	RoCBEa0004G23	0.0474625	0.0288045	1.64775	0.0991712	0.0194709	0.0260388	0.747765	0.46359	NA	NA	NA	NA	0	0
TA	NY2015	434	yes	4	70.56	RoCBEa0004G23	0.0367149	0.0190948	1.92277	0.0541178	-0.00667286	0.0168043	0.397093	0.704468	NA	NA	NA	NA	0	0
TA	OH2013	434	yes	4	70.56	RoCBEa0004G23	0.0381735	0.0256754	1.48677	0.1373	0.0545775	0.0232808	2.34431	0.0189278	NA	NA	NA	NA	yes	yes
TA	OH2014	434	yes	4	70.56	RoCBEa0004G23	0.0122274	0.0186888	0.654262	0.523521	0.0322409	0.0167105	1.92938	0.0532944	NA	NA	NA	NA	0	0
TA	OH2015	434	yes	4	70.56	RoCBEa0004G23	-0.0459177	0.0168049	2.73239	0.00631411	0.0344901	0.0150047	2.29862	0.0213625	NA	NA	NA	NA	yes	yes
TA	OR2013	434	yes	4	70.56	RoCBEa0004G23	0.00522215	0.0330218	0.158142	0.883564	0.0406012	0.0290179	1.39918	0.162413	NA	NA	NA	NA	0	0
TA	OR2014	434	yes	4	70.56	RoCBEa0004G23	0.019657	0.0242971	0.809027	0.426409	0.0209418	0.0228327	0.917186	0.365103	NA	NA	NA	NA	0	0
TA	OR2015	434	yes	4	70.56	RoCBEa0004G23	-0.0180552	0.0187978	0.960497	0.342166	0.0435713	0.0168243	2.58979	0.00959043	NA	NA	NA	NA	yes	yes
TA	NC2013	712	yes	6	78.3	SRO06_13350974	0.0362651	0.028568	1.26943	0.205863	0.0191032	0.0264804	0.721409	0.480106	-0.0680516	0.0265536	2.5628	0.01036	yes	0
TA	NC2014	712	yes	6	78.3	SRO06_13350974	-0.0310895	0.039078	0.795576	0.434425	0.067843	0.0356467	1.90321	0.0566177	0.00488512	0.0364335	0.134083	0.901571	0	0
TA	NY2013	712	yes	6	78.3	SRO06_13350974	0.0231845	0.0186718	1.24169	0.216173	0.0380665	0.0183767	2.07145	0.0379967	0.0488382	0.0181935	2.68437	0.00728214	yes	yes
TA	NY2014	712	yes	6	78.3	SRO06_13350974	0.0100835	0.0293453	0.343616	0.744167	0.00665884	0.0264885	0.251387	0.813399	0.0500423	0.0267448	1.8711	0.0609315	0	0
TA	NY2015	712	yes	6	78.3	SRO06_13350974	-0.0157696	0.0191095	0.825226	0.41687	0.0249219	0.0169531	1.47005	0.141844	0.031038	0.0169938	1.82644	0.0673889	0	0
TA	OH2013	712	yes	6	78.3	SRO06_13350974	0.000574485	0.0248704	0.0230991	0.983356	0.00504533	0.0243553	0.207155	0.846723	0.0388713	0.0239407	1.62365	0.104264	0	0
TA	OH2014	712	yes	6	78.3	SRO06_13350974	0.0250395	0.0180896	1.38419	0.167041	0.00997429	0.0171911	0.580201	0.573473	-0.0080647	0.0170907	0.471877	0.649881	0	0
TA	OH2015	712	yes	6	78.3	SRO06_13350974	0.0419817	0.0161787	2.59488	0.00945123	0.0380267	0.0154229	2.4656	0.0136124	0.0405846	0.0152295	2.66486	0.00771238	yes	yes
TA	OR2013	712	yes	6	78.3	SRO06_13350974	0.0584876	0.0312403	1.87218	0.0607819	0.0255747	0.0300999	0.849661	0.402714	0.0117155	0.0303202	0.386392	0.712375	0	0
TA	OR2014	712	yes	6	78.3	SRO06_13350974	-0.00524179	0.0241423	0.217121	0.839217	0.045787	0.0232876	1.96615	0.0489047	0.00745138	0.0241073	0.309092	0.770001	yes	yes
TA	OR2015	712	yes	6	78.3	SRO06_13350974	0.00138288	0.0181638	0.076134	0.944595	0.036234	0.0172242	2.10367	0.0351086	0.0615764	0.0172952	3.56033	0.000399243	yes	yes
AnC	NC2013	382	yes	3	163.52	Ro17045_SSR	-219.029	104.155	2.10291	0.0351746	182.167	103.272	1.76396	0.0773695	24.2707	104.166	0.232999	0.827253	yes	yes
AnC	NC2014	382	yes	3	163.52	Ro17045_SSR	-295.186	110.423	2.67322	0.00752529	287.166	109.352	2.62608	0.00863648	-137.983	110.437	1.24943	0.21326	yes	yes
AnC	NY2013	382	yes	3	163.52	Ro17045_SSR	13.2567	134.702	0.0984154	0.928121	-252.848	132.723	1.90507	0.0563749	190.488	134.719	1.41396	0.157943	0	0
AnC	NY2014	382	yes	3	163.52	Ro17045_SSR	5.04149	127.981	0.0393925	0.971523	118.241	124.563	0.949251	0.348032	175.853	127.99	1.37396	0.170257	0	0
AnC	NY2015	382	yes	3	163.52	Ro17045_SSR	-21.1952	110.112	0.192487	0.857764	-103.968	107.608	0.966178	0.339227	3.03277	110.116	0.0275417	0.980137	0	0
AnC	OH2013	382	yes	3	163.52	Ro17045_SSR	35.3709	73.6483	0.480268	0.64384	169.048	72.6035	2.32838	0.0197476	-140.401	73.6567	1.90615	0.0562351	yes	yes
AnC	OH2014	382	yes	3	163.52	Ro17045_SSR	-173.216	57.4185	3.01674	0.00260874	112.708	56.5653	1.99253	0.0459481	-148.855	57.4245	2.59219	0.00952456	yes	yes
AnC	OH2015	382	yes	3	163.52	Ro17045_SSR	-87.3503	84.5365	1.03329	0.30574	335.126	83.3006	4.02309	6.65453e-05	-114.836	84.5452	1.35828	0.175278	yes	yes
AnC	OR2013	382	yes	3	163.52	Ro17045_SSR	-166.911	142.88	1.16819	0.245295	-80.591	141.487	0.569601	0.580786	166.473	142.888	1.16506	0.246592	0	0
AnC	OR2014	382	yes	3	163.52	Ro17045_SSR	-131.49	129.257	1.01727	0.313524	205.21	127.844	1.60516	0.108313	-90.8954	129.271	0.703138	0.491732	0	0
AnC	OR2015	382	yes	3	163.52	Ro17045_SSR	-279.588	89.3222	3.13011	0.00179977	86.2014	88.2452	0.97684	0.333755	210.768	89.3307	2.35941	0.018179	yes	yes

## Sheet: QTL_markerTypes
Marker	Trait	LG	Segregation_type	QTLxe
Ri11795_SSR	TA	3	hk	unstable
Ro17045_SSR	AnC	3	np	unstable
RoCBEa0004G23	TA	4	np	unstable
SRO01_23058326	DrC	1	hk	unstable
SRO01_23458156	FrM	1	np	unstable
SRO02_329222	FrM	2	np	unstable
SRO02_3650689	SdF	2	np	unstable
SRO04_451654	DrC	4	lm	unstable
SRO06_13350974	TA	6	np	unstable
SRO06_185350	DrM	6	hk	unstable
SRO07_28298811	SdF	7	lm	unstable
SRO01_5349433	DrC	1	hk	stable
SRO01_6243993	DrM	1	np	stable
SRO01_23565201	DrM	1	hk	stable
SRO01_5349433	FrM	1	hk	stable
SRO06_21156325	FrM	6	hk	stable
SRO06_251781	SdF	6	hk	stable

## Sheet: Linkage_map
group	1
SRO01_116863	0
SRO01_1499883	9.604
SRO01_881340	9.604
SRO01_1027888	10.119
SRO01_2035156	16.911
SRO01_2142755	16.966
SRO01_2823063	18.491
SRO01_2896652	18.491
SRO01_2812987	18.981
SRO01_2806931	18.981
SRO01_2717313	18.981
SRO01_2823062	18.981
Ro_CBEa0002P01b_SSR	20.59
Ri18886_SSR	25.627
SRO01_3898104	27.112
SRO01_3703149	28.09
SRO01_3731480	28.102
SRO01_4073780	29.605
SRO01_4865571	32.479
SRO01_4768974	33.842
SRO01_4768954	34.87
SRO01_4976455	35.893
SRO01_5000276	37.609
SRO01_5000260	37.609
SRO01_5349433	41.696
SRO01_5349455	41.696
SRO01_6243993	43.196
SRO01_6017426	43.196
SRO01_5782051	43.784
SRO01_6252224	44.971
SRO01_6059430	46.157
SRO01_6088875	46.157
SRO01_5782108	46.157
SRO01_5851509	46.157
SRO01_6339607	47.197
SRO01_6570532	50.378
SRO01_6806585	50.885
SRO01_7734652	54.954
SRO01_7464239	56.753
SRO01_7584694	57.243
SRO01_7247500	58.456
SRO01_8142253	59.778
SRO01_8832308	64.75
SRO01_8787763	64.75
SRO01_9320101	65.011
SRO01_10674296	71.703
SRO01_11002994	74.705
SRO01_10956814	75.371
SRO01_10956782	75.912
SRO01_11017100	77.002
SRO01_11006924	77.002
Ro942_SSR	78.551
SRO01_11245604	82.837
SRO01_11685428	85.318
SRO01_11526798	85.325
SRO01_12363031	87.578
SRO01_12826744	89.834
SRO01_13045253	91.337
SRO01_12964032	91.828
SRO01_23565201	93.308
SRO01_23524374	95.521
SRO01_13045302	95.908
SRO01_24530833	101.003
SRO01_23008063	104.611
SRO01_23058326	104.611
SRO01_24642914	104.611
SRO01_23006283	104.628
SRO01_22108438	105.651
SRO01_23458156	106.496
Ro_CBEa0003K17_SSR	110.398
SRO01_13709395	112.112
SRO01_13529209	113.299
SRO01_13774668	114.178
SRO01_14253333	115.201
SRO01_14253342	115.201
SRO01_14258672	115.41
SRO01_14261969	115.688
SRO01_14332022	115.688
SRO01_14585650	115.688
SRO01_14179172	115.688
SRO01_14332017	115.688
SRO01_15071101	116.681
SRO01_16025512	117.674
SRO01_14034924	118.669
SRO01_16817028	119.174
SRO01_16301312	119.665
SRO01_16307143	119.665
SRO01_16408803	121.464
SRO01_28187858	123.266
Ro6594_SSR	124.456
SRO01_25456785	125.044
SRO01_28325630	125.632
SRO01_17009413	125.632
SRO01_17009433	125.632
SRO01_28406245	125.632
Ro18036_SSR	127.784
group	2
SRO02_329220	0
SRO02_329221	0
SRO02_329222	0
SRO02_467379	7.282
SRO02_1338584	10.304
SRO02_829516	10.386
SRO02_815872	11.928
SRO02_1422617	13.24
SRO02_2211266	14.366
SRO02_1582470	14.681
SRO02_2143766	16.361
SRO02_3501171	24.61
SRO02_3413920	26.747
Ri3758_SSR	29.633
SRO02_3534084	31.529
SRO02_3729104	34.763
SRO02_4420023	39.964
SRO02_4341725	43.014
SRO02_4273541	45.531
SRO02_3650689	46.625
SRO02_4273102	49.107
SRO02_5159506	53.681
SRO02_5206372	53.681
SRO02_5315362	55.167
SRO02_6131926	55.986
SRO02_6272068	57.642
SRO02_6272073	57.642
SRO02_6272181	57.642
SRO02_6272065	57.642
SRO02_6272061	57.642
SRO02_6272063	57.642
SRO02_6272071	57.642
SRO02_6272067	57.642
SRO02_6272069	57.642
SRO02_6272078	57.642
SRO02_8249016	63.27
SRO02_7194776	64.433
SRO02_7503092	64.433
SRO02_7465669	65.916
SRO02_7465671	65.916
Ri5037_SSR	67.045
SRO02_8774610	69.387
SRO02_8689115	69.387
SRO02_8752627	69.877
SRO02_8926552	69.877
SRO02_8774606	70.367
SRO02_8874731	70.884
SRO02_9187363	73.597
SRO02_9593313	74.484
SRO02_9418294	75.368
SRO02_9829075	77.864
SRO02_10237733	81.964
SRO02_10116012	82.858
SRO02_10558855	83.87
SRO02_10613381	84.299
SRO02_10237738	84.478
SRO02_10816966	85.199
SRO02_10998196	87.094
SRO02_10816940	89.146
Ri14075_SSR	91.584
SRO02_11186383	91.584
SRO02_11803512	95.586
SRO02_11739294	95.586
SRO02_11706281	96.507
SRO02_11803469	96.607
SRO02_12509812	99.851
SRO02_12665229	101.075
SRO02_12361177	101.075
SRO02_12744197	102.056
SRO02_12402848	102.594
SRO02_14687558	103.68
SRO02_13218508	106.481
SRO02_13467513	106.481
SRO02_14071677	107.593
SRO02_13256752	107.593
SRO02_13218385	108.344
SRO02_14164100	109.867
SRO02_16063470	110.373
SRO02_14174324	111.39
SRO02_14451679	111.39
SRO02_13093280	113.691
SRO02_16651193	114.684
SRO02_13225232	115.21
SRO02_13391772	115.21
SRO02_13225279	115.21
SRO02_13436194	115.962
SRO02_14750273	117.48
SRO02_13486193	118.999
SRO02_13104952	118.999
SRO02_17407060	121.337
SRO02_13438806	121.786
SRO02_13181188	124.749
SRO02_15200258	126.318
SRO02_15950252	129.171
SRO02_15868714	129.171
SRO02_15792845	129.171
SRO02_15868686	129.171
SRO02_15229268	130.156
SRO02_17512951	131.142
SRO02_18951433	131.142
SRO02_19047114	131.142
SRO02_19662253	131.877
SRO02_18139053	132.612
Ri20466_SSR	135.09
Ri11086_SSR	136.889
SRO02_20200074	137.937
SRO02_31331874	141.183
SRO02_31331840	141.183
SRO02_30355801	141.183
SRO02_30657870	141.183
Ro8486_SSR	141.183
SRO02_31293000	142.702
SRO02_31947099	144.723
SRO02_32660977	148.11
SRO02_32646986	148.75
SRO02_32646988	150.7
Ro17803_SSR	150.7
SRO02_36204752	151.349
SRO02_34522475	155.452
SRO02_34522489	155.452
SRO02_34814121	156.297
SRO02_33922350	156.619
SRO02_33922353	156.619
SRO02_35411509	157.143
SRO02_35739641	158.85
SRO02_35739585	159.382
SRO02_36119073	159.393
SRO02_36184822	159.963
SRO02_36511550	161.71
SRO02_36600216	162.865
SRO02_37092072	163.858
SRO02_35786857	163.858
SRO02_36953638	163.858
SRO02_36934330	164.605
SRO02_37585686	166.064
SRO02_37222508	166.123
SRO02_40323758	167.621
SRO02_39657357	167.621
SRO02_39227292	167.621
SRO02_38605565	170.869
SRO02_38388007	170.869
SRO02_38387975	170.869
SRO02_38388018	170.869
SRO02_38388084	172.397
SRO02_38829479	174.499
SRO02_38157414	174.61
group	3
SRO03_1725452	0
SRO03_2765485	0.985
SRO03_2838327	1.965
SRO03_2328378	1.965
SRO03_2357717	2.989
SRO03_1957198	2.989
SRO03_2383859	2.989
Ri11795_SSR	6.588
SRO03_4339414	7.509
SRO03_5037301	9.324
SRO03_7143163	12.074
SRO03_7605296	12.972
SRO03_7279697	13.871
SRO03_6363703	16.621
SRO03_6749517	16.621
SRO03_6741315	17.519
SRO03_6741301	18.459
SRO03_5696267	19.808
SRO03_5523656	21.987
SRO03_5523614	21.987
SRO03_5685586	23.323
SRO03_6849462	27.505
SRO03_7284404	30.813
SRO03_8758549	32.964
SRO03_8758550	34.779
SRO03_10071128	39.458
SRO03_9475248	40.114
SRO03_9999811	41.273
SRO03_9987045	42.172
SRO03_9475209	43.987
SRO03_9652825	44.666
SRO03_9717084	46.041
SRO03_10602601	50.334
SRO03_10468896	50.334
SRO03_10642530	50.334
SRO03_11105625	51.125
SRO03_12039285	51.125
SRO03_10718112	51.628
SRO03_24777615	55.901
SRO03_12005153	56.399
SRO03_24806833	57.717
SRO03_23593405	59.559
SRO03_24261557	61.258
SRO03_23589510	63.513
SRO03_13164930	66.133
SRO03_12682570	66.133
SRO03_22716266	66.133
SRO03_22380335	66.133
SRO03_26239004	68.734
SRO03_25768785	69.224
SRO03_26186375	69.224
SRO03_26340286	70.462
SRO03_26597872	71.7
SRO03_26239030	71.7
SRO03_26184844	71.7
SRO03_26866927	73.18
SRO03_28463192	73.895
SRO03_28057716	73.895
SRO03_27105345	74.742
SRO03_28493132	75.338
SRO03_27105319	76.304
SRO03_29652385	79.059
SRO03_29589217	79.774
SRO03_29589194	80.488
SRO03_29658594	81.203
SRO03_29327422	82.167
SRO03_31731987	85.414
SRO03_29652307	85.493
SRO03_31232754	88.819
SRO03_31152947	91.735
SRO03_29818832	94.241
SRO03_31897704	94.646
SRO03_32904142	99.406
SRO03_32844647	99.406
SRO03_32474184	99.714
SRO03_32905859	101.055
SRO03_37886008	102.703
SRO03_33382468	102.703
SRO03_32769531	104.081
SRO03_34431383	105.201
SRO03_34462685	105.201
SRO03_34746171	107.704
Mar3_SSR	109.222
RhM003_SSR_RLG3	110.603
SRO03_34957151	112.95
SRO03_34966613	114.538
SRO03_34966563	114.563
SRO03_35304611	116.15
SRO03_35304650	116.15
SRO03_35833273	116.94
SRO03_35844888	117.73
SRO03_35779689	118.524
SRO03_35844887	119.509
SRO03_35803472	119.509
SRO03_36229028	122.021
SRO03_36309758	122.021
SRO03_36283531	122.021
SRO03_36568195	123.521
SRO03_36562864	123.521
SRO03_36508699	124.093
SRO03_37285003	125.248
SRO03_36214263	126.959
SRO03_36601376	126.959
SRO03_37916769	126.998
SRO03_38084974	128.419
SRO03_38792749	129.911
SRO03_38021504	131.667
SRO03_38125501	131.667
SRO03_38021444	132.239
SRO03_38021342	133.365
SRO03_38021537	133.393
SRO03_38020656	135.152
SRO03_37558474	136.908
SRO03_37308878	137.483
SRO03_37224116	137.483
SRO03_37475802	137.483
SRO03_37601745	138.259
SRO03_38068068	139.826
SRO03_38071080	141.926
SRO03_37770574	142.969
SRO03_38350288	142.969
SRO03_38020685	143.651
SRO03_38065917	144.333
SRO03_37886019	144.333
SRO03_38851502	144.712
SRO03_38350778	144.712
SRO03_38856362	146.421
SRO03_39423433	146.455
SRO03_39474191	146.455
SRO03_38492606	146.455
SRO03_39628024	148.453
SRO03_39474115	149.442
SRO03_39834720	151.435
SRO03_39834717	151.435
SRO03_40515334	157.641
SRO03_40508831	158.131
SRO03_40464855	159.104
SRO03_41056162	159.135
SRO03_41611217	161.323
Ro17045_SSR	163.52
SRO03_41915717	165.686
SRO03_42341204	165.686
SRO03_41915805	167.182
SRO03_42537881	167.763
SRO03_42779387	169.155
SRO03_42134410	169.155
Ri12319_SSR	171.65
Rubus.270a_SSR_RLG3	171.65
SRO03_42243030	174.206
SRO03_43289637	174.311
SRO03_42242974	176.241
group	4
SRO04_292803	0
SRO04_451654	3.182
Rubus.116a_SSR_RLG4	9.778
Ro16697_SSR	14.374
SRO04_487967	14.979
SRO04_102051	14.979
SRO04_82633	15.959
SRO04_95035	16.683
SRO04_646088	18.427
SRO04_740769	19.474
SRO04_728399	19.474
SRO04_1656266	25.199
SRO04_1457615	25.694
SRO04_1809757	26.189
SRO04_2056942	27.18
SRO04_1918856	27.18
SRO04_2073226	27.739
SRO04_2340075	28.299
Ro4261_SSR	29.386
SRO04_1943042	30.193
SRO04_2348078	30.885
SRO04_2203678	32.114
SRO04_2679779	33.587
SRO04_2679614	33.594
SRO04_2730267	34.577
SRO04_2705781	34.577
SRO04_3330708	36.667
SRO04_3364550	38.418
SRO04_3408832	39.851
SRO04_4149654	41.126
SRO04_4519936	44.303
SRO04_4535946	45.177
SRO04_4326800	46.222
SRO04_5207872	47.154
SRO04_4989394	50.511
SRO04_6110372	53.039
SRO04_5580289	54.816
SRO04_6155484	56.805
SRO04_5531999	57.151
SRO04_6696552	62.582
SRO04_6606460	63.072
SRO04_6902894	64.063
SRO04_6916372	65.053
Ro_CBEa0004G23	70.561
SRO04_7864325	72.731
SRO04_7864379	73.769
SRO04_7975043	75.271
SRO04_7864983	75.271
SRO04_10030358	83.117
SRO04_10051606	83.254
SRO04_10119735	85.813
SRO04_10211516	86.463
SRO04_9042026	87.109
SRO04_9279094	87.788
SRO04_9230906	89.163
Ro20267_SSR	90.518
Ro2579.SSR	91.907
Ro2173_SSR	94.941
SRO04_11297139	99.514
SRO04_13005575	103.192
SRO04_12373645	106.423
SRO04_12631907	109.01
SRO04_15731639	109.522
SRO04_11938718	111.041
SRO04_16078475	112.466
SRO04_13242066	114.117
SRO04_17808686	116.428
SRO04_12900559	116.867
SRO04_13653131	118.187
SRO04_14715570	119.192
SRO04_18262940	119.357
SRO04_18163170	120.314
SRO04_18163117	120.314
SRO04_17046577	121.223
SRO04_19817240	121.223
SRO04_15809788	121.271
SRO04_16164897	122.228
SRO04_16403305	122.228
SRO04_17111215	122.228
SRO04_16527364	122.957
SRO04_21003152	125.233
SRO04_36465409	126.693
SRO04_16961187	126.693
SRO04_35102579	126.717
SRO04_20119649	127.614
SRO04_16852209	127.805
SRO04_34192282	129.776
SRO04_32982457	132.291
SRO04_33326578	132.291
SRO04_34623915	133.112
SRO04_28315380	135.62
SRO04_29535069	137.784
SRO04_29527604	137.818
SRO04_33934549	139.563
SRO04_29534652	140.267
SRO04_27807686	142.758
SRO04_27683590	142.758
SRO04_27108565	145.093
SRO04_27564377	146.74
SRO04_27117702	147.103
SRO04_27232109	148.752
SRO04_27564261	149.405
SRO04_26341885	150.723
SRO04_25983813	150.723
SRO04_26583294	150.723
SRO04_24706361	155.695
SRO04_23923245	158.933
SRO04_24655135	158.953
SRO04_23451066	162.211
SRO04_22212643	164.191
SRO04_22973627	164.191
SRO04_22634259	164.191
SRO04_21878733	164.191
SRO04_22021777	164.724
SRO04_22082325	165.71
SRO04_23316820	166.792
SRO04_22482971	167.695
SRO04_22482948	167.695
SRO04_23282780	168.315
SRO04_22908692	168.676
SRO04_24838128	170.656
SRO04_24655264	171.989
SRO04_24214848	174.728
group	5
RuEE284382_SSR_RLG5	0
SRO05_579999	0.458
SRO05_456386	3.712
SRO05_447713	6.987
SRO05_941539	8.716
SRO05_1070869	9.934
SRO05_1312971	11.48
SRO05_2087735	14.972
SRO05_2238383	14.972
SRO05_1963371	15.962
SRO05_2069476	15.962
SRO05_2238250	16.933
SRO05_2032463	16.952
SRO05_2373617	17.943
SRO05_2452917	18.934
SRO05_2604254	18.934
SRO05_3215378	20.934
SRO05_3397864	21.425
SRO05_3333881	21.915
SRO05_3401476	22.871
SRO05_3522525	25.953
SRO05_3744658	27.15
SRO05_3933764	29.734
SRO05_4077301	29.734
SRO05_4309541	30.479
SRO05_3933833	30.696
SRO05_4569287	32.639
SRO05_4703015	33.601
SRO05_3744612	34.994
SRO05_4930352	38.416
SRO05_5282594	39.558
SRO05_5476995	40.538
SRO05_5463829	41.14
Ro9206_SSR	43.252
SRO05_5836014	46.071
SRO05_5804296	46.071
X7aB1_SSR_RLG5	49.093
SRO05_6547822	50.422
SRO05_6290045	51.074
SRO05_6791809	51.074
SRO05_7056539	51.947
SRO05_6975184	52.717
SRO05_7174046	54.375
SRO05_7334974	55.243
SRO05_9095850	57.8
SRO05_8637280	57.8
SRO05_9015712	60.955
SRO05_8317704	61.19
SRO05_8317720	64.139
SRO05_8236749	65.584
SRO05_8339027	65.584
SRO05_8299109	65.584
SRO05_8315023	65.584
SRO05_9735864	67.414
SRO05_9110394	69.214
SRO05_8314980	70.659
SRO05_9884225	70.805
SRO05_9979548	72.363
SRO05_9858709	73.921
SRO05_9858690	73.921
SRO05_11044654	77.468
SRO05_10527888	79.191
SRO05_10264443	79.468
SRO05_11044610	79.965
SRO05_11044593	79.965
Ri20047_SSR	83.588
Ro4345_SSR	87.754
SRO05_11234233	90.503
SRO05_11234707	92.493
SRO05_11374514	95.121
SRO05_11935417	99.101
SRO05_10997281	100.44
SRO05_11967377	101.536
SRO05_11935526	102.979
SRO05_11935539	102.998
SRO05_11935517	103.568
SRO05_12933720	108.928
SRO05_14404630	109.661
SRO05_13821635	109.661
SRO05_13461283	109.661
SRO05_13622095	110.151
SRO05_13387975	110.161
SRO05_13813846	112.751
SRO05_13813741	114.925
SRO05_13812924	115.624
SRO05_13395920	115.624
SRO05_13665548	115.624
SRO05_13387883	115.624
SRO05_14504506	116.114
SRO05_13597996	117.564
SRO05_14792054	119.235
SRO05_14817556	120.78
SRO05_14777267	120.78
SRO05_16147453	123.398
SRO05_16277564	124.68
SRO05_16271720	124.794
SRO05_16350502	125.461
Rubus275_SSR_RLG5	127.967
SRO05_16971146	129.623
SRO05_18184160	130.613
SRO05_19161722	132.093
SRO05_19123572	133.082
SRO05_19123523	135.626
SRO05_18039729	137.999
SRO05_29205220	139.946
SRO05_19361440	140.597
SRO05_20422020	140.597
SRO05_19935861	140.797
SRO05_22399479	142.075
SRO05_28236666	144.02
SRO05_21175438	144.02
SRO05_28929651	144.655
SRO05_27369641	145.29
SRO05_20839833	147.235
SRO05_33423925	149.186
SRO05_32366306	150.938
SRO05_33336232	151.144
SRO05_32178283	153.095
SRO05_31631281	153.586
SRO05_33701204	156.768
SRO05_34120706	158.64
SRO05_34074703	158.64
SRO05_34916892	161.35
SRO05_34993626	162.341
SRO05_36622457	163.135
SRO05_36037590	166.414
SRO05_37639820	168.743
SRO05_37371797	170.523
SRO05_37907510	172.373
SRO05_38974016	178.116
SRO05_39177931	178.121
SRO05_35496660	178.804
SRO05_39050006	181.622
SRO05_39050005	181.622
SRO05_37297369	183.346
SRO05_40584974	186.761
group	6
SRO06_2317142	0
SRO06_2248552	0
SRO06_1777388	2.282
SRO06_1688374	3.504
SRO06_1670894	4.494
SRO06_1392397	6.881
SRO06_24188177	8.049
SRO06_23020161	9.039
SRO06_23248794	10.029
SRO06_670047	11.019
SRO06_207886	13.041
SRO06_22883663	14.212
SRO06_185350	15.383
SRO06_251781	16.017
SRO06_23351022	18.827
SRO06_22528829	23.72
SRO06_22528837	23.72
SRO06_22072762	25.675
SRO06_22072825	27.2
SRO06_22107510	28.68
SRO06_22072760	28.68
SRO06_23202671	28.68
SRO06_21956933	29.535
SRO06_21975448	31.368
SRO06_21964243	32.032
SRO06_21156325	34.393
SRO06_21081411	36.476
SRO06_20729022	39.744
SRO06_20148157	41.428
SRO06_20369820	43.25
SRO06_20228197	44.753
SRO06_20228055	45.243
SRO06_19578976	48.244
SRO06_19729832	48.244
SRO06_19493729	49.266
SRO06_19242336	51.219
SRO06_19224449	51.219
SRO06_18616976	52.719
SRO06_17443077	55.404
SRO06_18365040	56.727
SRO06_18336717	57.72
SRO06_17266487	60.084
SRO06_16961818	60.735
SRO06_17159545	60.735
SRO06_18263917	62.238
SRO06_16929153	63.741
SRO06_16410454	65.242
SRO06_15791860	65.732
SRO06_16593589	65.964
SRO06_15837179	66.222
SRO06_13771518	67.212
SRO06_16244318	68.188
SRO06_15794315	68.212
SRO06_16305510	69.441
SRO06_13162548	69.843
SRO06_13097996	70.651
SRO06_14479262	73.264
SRO06_12180842	73.986
SRO06_12180746	74.798
SRO06_12450888	74.798
SRO06_13486162	75.782
SRO06_11559244	76.43
SRO06_13350974	78.301
SRO06_11084086	79.765
SRO06_13355600	79.977
SRO06_9548985	81.401
SRO06_10744518	82.344
SRO06_10590791	84.272
SRO06_10561931	86.639
SRO06_10668029	86.903
SRO06_9220252	89.628
SRO06_10222895	91.16
SRO06_7094054	94.25
SRO06_6764166	94.25
SRO06_6155591	95.318
SRO06_5059705	96.39
Ro5263_SSR	98.574
SRO06_29561953	102.519
SRO06_29561917	104.706
SRO06_3763083	107.458
SRO06_47154965	107.458
SRO06_3905497	107.986
SRO06_50204330	107.986
SRO06_4495858	107.986
SRO06_4686718	107.986
SRO06_2996358	107.986
SRO06_44391125	107.986
SRO06_46006850	109.52
SRO06_45742070	111.12
SRO06_45344044	111.877
SRO06_44297568	112.926
Ro11481_SSR	113.643
SRO06_41088965	115.141
SRO06_41088918	115.141
SRO06_40717784	115.782
SRO06_41383712	116.423
SRO06_41616580	116.423
SRO06_41383711	116.455
SRO06_40581813	117.903
SRO06_38085646	117.903
SRO06_38103280	118.393
SRO06_38381305	118.393
SRO06_37230878	120.52
SRO06_36775310	122.652
SRO06_35646751	126.984
SRO06_35687955	128.152
SRO06_35406670	129.182
SRO06_34493537	132.413
SRO06_34482948	133.037
SRO06_34569596	133.778
SRO06_33681455	136.602
SRO06_34542774	136.603
SRO06_33365995	138.102
SRO06_32567022	141.369
SRO06_32644250	141.661
SRO06_32484525	142.844
SRO06_32212144	143.075
SRO06_32713514	143.994
SRO06_32375500	144.485
SRO06_32992082	145.025
SRO06_33047187	145.025
Ro8167_SSR	145.618
SRO06_33427595	146.056
SRO06_31415449	149.273
SRO06_31449745	151.282
SRO06_31301267	152.144
SRO06_31343862	152.443
SRO06_30731674	155.598
SRO06_30637186	157.019
SRO06_30651046	157.954
SRO06_30030003	159.847
SRO06_30073438	159.847
SRO06_30266759	159.847
SRO06_30061442	161.098
SRO06_29779625	163.648
SRO06_29787962	164.266
SRO06_29787944	165.753
SRO06_29787999	168.053
SRO06_29315855	169.304
Ro3981_SSR	169.653
SRO06_28160768	169.653
Ro15590_SSR	174.463
SRO06_28692282	177.088
SRO06_28396191	177.088
SRO06_28041484	177.088
SRO06_27223713	178.352
SRO06_26082460	184.947
SRO06_26055829	186.963
SRO06_25683859	187.979
SRO06_25159707	191.081
SRO06_24548672	194.18
group	7
SRO07_641745	0
SRO07_641477	1.084
SRO07_435234	2.944
SRO07_1381870	7.894
SRO07_2092271	7.894
SRO07_2158718	7.894
SRO07_1833986	9.394
SRO07_1802331	10.287
Ro14925.SSR	12.098
SRO07_3053881	19.414
Ro4104_SSR	22.027
SRO07_3456642	24.785
SRO07_2438227	26.265
SRO07_3149000	29.564
SRO07_4290552	32.896
SRO07_4167299	33.882
SRO07_4577161	35.86
SRO07_4782740	38.568
SRO07_5177103	39.894
SRO07_5259765	40.884
SRO07_5177085	41.875
SRO07_5712076	42.865
SRO07_6004790	44.365
SRO07_6012916	44.856
SRO07_7147632	46.356
SRO07_7042508	47.836
SRO07_10477800	49.832
SRO07_8429836	50.417
SRO07_9662421	51.561
SRO07_10189958	51.799
SRO07_10275794	51.868
SRO07_9512999	53.722
SRO07_10079794	54.229
SRO07_9183542	54.271
SRO07_9210560	55.751
SRO07_9183539	57.488
SRO07_9183517	57.488
SRO07_9636895	58.976
SRO07_10650134	60.695
SRO07_11647269	61.678
SRO07_10252368	61.678
SRO07_9800659	62.168
SRO07_10423282	63.881
SRO07_10423284	63.988
SRO07_10370313	64.327
SRO07_11646813	64.959
SRO07_10370356	65.134
SRO07_8237632	65.624
SRO07_12519156	66.115
SRO07_10370352	66.115
SRO07_6956481	66.115
SRO07_10363706	66.115
SRO07_10477784	66.115
SRO07_10363700	66.115
SRO07_10423148	66.422
SRO07_7850852	66.86
SRO07_9518539	67.256
SRO07_9518511	67.422
SRO07_8142572	68.07
SRO07_10423186	68.233
SRO07_8243037	69.271
SRO07_8242957	70.276
SRO07_9637072	70.398
SRO07_12107302	71.994
SRO07_8507044	72.008
SRO07_9484944	73.997
SRO07_9484940	74.982
SRO07_9484954	74.982
SRO07_10175646	76.516
SRO07_7930267	78.313
SRO07_8427081	78.762
SRO07_10650368	78.995
SRO07_12707992	80.83
SRO07_13835124	82.664
SRO07_14028377	83.147
SRO07_13835149	84.498
SRO07_14116648	84.743
SRO07_13835202	84.988
SRO07_14089290	84.988
SRO07_14252234	84.988
SRO07_13940732	86.088
SRO07_13940712	86.819
SRO07_15653435	88.291
SRO07_14536561	89.111
SRO07_14811442	89.932
SRO07_14811364	89.932
SRO07_16319614	91.205
SRO07_16416036	91.835
SRO07_16740575	93.111
SRO07_22357948	94.388
SRO07_23604778	94.878
SRO07_26308770	96.744
SRO07_25862737	99.198
SRO07_26307813	100.547
SRO07_25554791	101.315
SRO07_24615455	101.315
SRO07_26307800	102.408
SRO07_26013243	104.522
SRO07_27111657	105.228
SRO07_28233927	107.192
SRO07_29618889	109.026
SRO07_28298815	109.84
SRO07_28555398	110.892
SRO07_28572126	112.757
SRO07_29668150	113.679
SRO07_28791283	113.733
SRO07_29859372	115.537
SRO07_30625373	116.458
SRO07_30829292	117.431
SRO07_30795757	117.448
SRO07_30087215	117.938
SRO07_31190735	118.428
SRO07_31190764	118.436
SRO07_28298811	120.431
SRO07_32440632	123.477
SRO07_31276929	123.477
SRO07_30524842	124.798
SRO07_32512918	127.489
SRO07_32591751	127.98
SRO07_32502185	127.98
SRO07_32510008	129.463
SRO07_32309021	131.456
SRO07_32309012	131.456
SRO07_31902449	132.465
SRO07_32972741	134.373
SRO07_33528147	137.301
SRO07_33547012	137.727
SRO07_33211500	138.741
SRO07_33891603	139.75
SRO07_33890537	140.983
SRO07_34382265	143.32
SRO07_35101770	145.046
SRO07_35002426	146.188
SRO07_35002411	146.19
SRO07_34568752	147.155
SRO07_34515419	148.359
SRO07_34981654	148.955
SRO07_35117970	150.216
SRO07_35146896	151.973
SRO07_35156207	151.973
SRO07_35126104	153.041
SRO07_35129213	154.179
SRO07_35234284	155.318
SRO07_35435850	156.48
SRO07_35513120	157.465
SRO07_36383126	160.254
SRO07_36351854	161.977
SRO07_35711105	163.46
SRO07_36684737	166.018
SRO07_37207057	169.429
SRO07_37244009	169.429
SRO07_36882304	171.101
SRO07_37831915	171.101
SRO07_37281023	171.591
SRO07_37557873	172.081
SRO07_37684605	172.326
SRO07_37550069	172.571
SRO07_39786512	176.433
SRO07_39830290	178.114
SRO07_38194514	178.602
SRO07_39883192	179.092
SRO07_39773002	180.575
SRO07_38970304	184.283
SRO07_39103818	184.87
SRO07_38974486	185.456
SRO07_38292166	186.638
SRO07_40208351	191.86
SRO07_40469847	193.346
SRO07_41019531	195.337
SRO07_40858573	195.337
SRO07_41264979	196.362

## Sheet: Loc_file
name = ORUS4305
popt = CP
nloc = 974
nind = 103
SRO01_116863	<lmxll>	{0-}	ll	lm	ll	lm	ll	lm	lm	lm	ll	ll	ll	ll	lm	lm	ll	ll	ll	lm	lm	lm	lm	ll	ll	lm	lm	ll	ll	lm	lm	lm	lm	lm	lm	lm	ll	ll	ll	lm	ll	lm	ll	ll	lm	ll	ll	lm	lm
SRO01_1499883	<lmxll>	{0-}	ll	lm	ll	lm	lm	lm	lm	lm	ll	ll	ll	ll	lm	lm	ll	ll	ll	lm	--	ll	lm	lm	ll	lm	lm	ll	ll	lm	lm	lm	lm	lm	--	lm	ll	ll	ll	lm	ll	lm	ll	lm	lm	ll	ll	lm	lm
SRO01_881340	<hkxhk>	{10}	hk	hk	kk	hh	hk	hk	hk	hk	kk	kk	kk	kk	--	hk	hk	kk	kk	hk	hh	hk	hh	hh	kk	hk	hk	kk	kk	hh	hh	hk	hk	hh	--	hk	kk	hk	hk	hh	kk	hh	hk	hh	hk	kk	hk	hk	hk
SRO01_1027888	<hkxhk>	{10}	hk	hk	kk	hh	hk	hk	hk	hk	kk	kk	kk	kk	hk	hk	hk	kk	kk	hk	hh	hk	hh	hh	kk	hk	hk	kk	kk	hh	hh	hk	hk	hh	hh	hk	kk	hk	hk	hh	kk	hh	hk	hh	hk	kk	hk	hk	hk
SRO01_2035156	<lmxll>	{0-}	ll	lm	ll	lm	lm	lm	lm	lm	ll	ll	ll	ll	lm	lm	ll	ll	ll	lm	lm	lm	lm	lm	ll	lm	lm	ll	ll	lm	lm	lm	lm	lm	lm	lm	ll	ll	ll	lm	ll	lm	ll	lm	lm	ll	ll	lm	lm
SRO01_2142755	<hkxhk>	{10}	hk	hk	kk	hk	hk	hk	hk	hk	hk	kk	kk	kk	hk	hk	hk	kk	--	hk	--	hk	hh	hh	kk	hk	hk	kk	kk	hk	hh	hk	hh	hh	hh	hk	kk	hk	hk	hh	--	hk	hk	hh	hk	kk	hk	hk	hk
SRO01_2823063	<hkxhk>	{01}	hk	hk	hh	hk	kk	hh	hk	hk	hk	hh	hh	hh	hk	hk	hk	hh	hh	hk	kk	hk	kk	kk	hh	hk	hk	hh	hh	hk	kk	hk	kk	kk	kk	hk	hh	hk	hk	kk	--	hk	hk	kk	hk	hh	hk	hk	hk
SRO01_2896652	<lmxll>	{0-}	ll	lm	ll	lm	lm	ll	--	lm	ll	ll	ll	ll	lm	lm	ll	ll	--	--	lm	lm	lm	lm	ll	lm	lm	ll	ll	lm	lm	lm	lm	lm	--	lm	ll	ll	ll	lm	ll	lm	ll	lm	lm	ll	ll	lm	lm
SRO01_2812987	<lmxll>	{0-}	ll	lm	ll	lm	lm	ll	lm	lm	ll	ll	ll	ll	--	lm	ll	ll	ll	lm	lm	lm	lm	lm	ll	lm	lm	ll	ll	lm	lm	lm	lm	lm	lm	lm	ll	ll	ll	lm	ll	lm	ll	lm	lm	ll	ll	lm	lm
SRO01_2806931	<lmxll>	{0-}	ll	lm	ll	lm	lm	ll	lm	lm	ll	ll	ll	ll	lm	lm	ll	ll	ll	lm	lm	lm	lm	lm	ll	lm	lm	ll	ll	lm	lm	lm	lm	lm	lm	lm	ll	ll	ll	lm	ll	lm	ll	lm	lm	ll	ll	lm	lm
SRO01_2717313	<hkxhk>	{10}	hk	hk	kk	hk	hh	kk	hk	hk	hk	kk	kk	kk	hk	hk	hk	kk	kk	hk	hh	hk	hh	--	kk	hk	hk	kk	kk	hk	hh	hk	hh	hh	hh	hk	--	hk	hk	hh	kk	hk	hk	hh	hk	kk	hk	hk	hk
SRO01_2823062	<lmxll>	{0-}	ll	lm	ll	lm	lm	ll	lm	lm	ll	ll	ll	ll	lm	lm	ll	ll	ll	lm	lm	lm	lm	lm	ll	lm	lm	ll	ll	lm	lm	lm	lm	lm	lm	lm	ll	ll	ll	lm	--	lm	ll	lm	lm	ll	ll	lm	lm
Ro_CBEa0002P01b_SSR	<lmxll>	{0-}	ll	--	ll	lm	lm	ll	lm	lm	ll	ll	lm	ll	lm	lm	lm	ll	ll	--	lm	lm	lm	lm	ll	lm	lm	ll	ll	lm	lm	lm	lm	lm	lm	lm	ll	ll	ll	lm	ll	lm	--	lm	lm	ll	ll	lm	lm
Ri18886_SSR	<efxeg>	{01}	fg	--	ee	ef	fg	ee	ef	ef	eg	ee	ef	eg	ef	ef	eg	ee	ee	--	fg	ef	fg	fg	ee	ef	ef	ee	ee	ef	fg	ef	fg	fg	fg	ee	eg	eg	eg	fg	ef	ef	eg	fg	ef	ee	eg	ef	ef
SRO01_3898104	<hkxhk>	{10}	hh	hk	kk	hk	hh	kk	--	hk	hk	--	kk	hk	hh	hk	hk	kk	kk	--	hh	hk	hh	hh	kk	hk	hk	kk	kk	hk	hh	hk	hh	hh	hh	kk	hk	hk	kk	hh	--	hk	hk	hh	hk	kk	hk	hk	--
SRO01_3703149	<hkxhk>	{01}	kk	hk	hh	hk	kk	hh	hk	hk	hk	hh	hh	hk	--	hk	hk	hh	hh	hk	kk	hk	kk	kk	hh	hk	hk	hh	hh	hk	kk	hk	kk	kk	kk	hh	hk	hk	hk	kk	hk	hk	hk	kk	hk	hh	hk	hk	hk
SRO01_3731480	<hkxhk>	{01}	kk	hk	hh	hk	kk	hh	hk	hk	hk	hh	hh	hk	hk	hk	hk	hh	hh	hk	kk	hk	kk	kk	hh	hk	hk	hh	hh	hk	kk	hk	kk	kk	kk	hh	hk	hk	hk	kk	hk	hk	hk	kk	hk	hh	hk	hk	hk
SRO01_4073780	<hkxhk>	{10}	hh	hk	kk	hk	hh	kk	hk	hk	hk	kk	kk	hk	hk	hk	hk	kk	kk	hk	hh	hk	hh	hh	kk	hk	hk	kk	kk	hk	hk	hk	hh	hh	--	kk	hk	hk	hk	hh	--	hk	hk	hh	hk	kk	hk	hk	hk
SRO01_4865571	<nnxnp>	{-1}	np	nn	nn	nn	np	nn	nn	nn	np	nn	nn	np	nn	nn	np	nn	nn	nn	np	nn	np	np	nn	nn	nn	nn	nn	nn	nn	nn	np	np	np	nn	np	np	np	np	nn	nn	np	np	nn	nn	np	nn	nn
SRO01_4768974	<lmxll>	{0-}	lm	lm	ll	lm	lm	ll	lm	lm	ll	ll	ll	ll	lm	lm	ll	ll	ll	lm	lm	lm	lm	lm	ll	lm	lm	ll	ll	lm	lm	lm	lm	lm	lm	ll	ll	ll	ll	lm	lm	lm	ll	lm	lm	ll	lm	lm	lm
SRO01_4768954	<lmxll>	{0-}	lm	lm	ll	lm	lm	ll	lm	lm	ll	ll	ll	ll	lm	lm	ll	ll	ll	lm	lm	ll	lm	lm	ll	lm	lm	ll	ll	lm	lm	lm	lm	lm	lm	ll	ll	ll	ll	lm	lm	lm	ll	lm	lm	ll	lm	lm	lm
SRO01_4976455	<hkxhk>	{01}	kk	hk	hh	hk	kk	hh	hk	hk	hk	hh	hh	hk	hk	hk	hk	hh	hh	kk	kk	hk	kk	kk	hh	hk	hk	--	hh	kk	hk	hk	kk	kk	kk	hh	hk	hk	hk	kk	hk	hk	hk	kk	hk	hh	kk	hk	hk
SRO01_5000276	<hkxhk>	{01}	kk	hk	hh	hk	kk	hh	hk	hk	hk	hh	hh	hk	--	hk	hk	hh	hh	hk	--	hk	kk	kk	hh	hk	hk	hh	hh	--	hk	hk	kk	kk	kk	hh	hk	hk	hk	kk	--	hk	hk	kk	hk	hh	kk	hh	hk
SRO01_5000260	<hkxhk>	{10}	hh	hk	kk	hk	hh	kk	hk	hk	hk	kk	kk	hk	--	hk	hk	kk	kk	hk	--	hk	hh	hh	kk	hk	hk	kk	kk	--	hk	hk	hh	hh	hh	kk	hk	hk	hk	hh	--	hk	hk	hh	hk	kk	hh	kk	hk
SRO01_5349433	<hkxhk>	{10}	hh	hh	kk	hk	hh	kk	hk	hh	hk	kk	kk	hk	hk	hk	hk	kk	kk	hk	hh	hk	hh	hh	hk	hk	hk	kk	kk	hk	hk	hk	hh	hh	hh	kk	hk	hk	hk	hh	hk	hk	hk	hh	hk	kk	hh	hk	hk
SRO01_5349455	<hkxhk>	{01}	kk	kk	hh	hk	kk	hh	hk	kk	hk	hh	hh	hk	hk	hk	hk	hh	hh	hk	kk	hk	kk	kk	hk	hk	hk	hh	hh	hk	hk	hk	kk	kk	kk	hh	hk	hk	hk	kk	hk	hk	hk	kk	hk	hh	kk	hk	hk
SRO01_6243993	<nnxnp>	{-1}	np	np	nn	nn	np	nn	nn	np	np	nn	nn	np	--	nn	np	nn	nn	nn	np	nn	np	np	np	nn	nn	nn	nn	nn	nn	nn	np	np	np	nn	np	np	np	np	nn	nn	np	np	nn	nn	np	nn	nn
SRO01_6017426	<hkxhk>	{01}	kk	kk	hh	hk	kk	hh	hk	kk	hk	hh	hh	hk	hk	hk	hk	hh	hh	hk	kk	hk	kk	kk	hk	hk	hk	hh	hh	hk	hk	hk	kk	kk	hk	hh	hk	hk	hk	kk	hk	hk	hk	kk	hk	hh	kk	hk	hk
SRO01_5782051	<lmxll>	{0-}	lm	lm	ll	lm	lm	ll	lm	lm	ll	ll	ll	ll	lm	lm	ll	ll	ll	lm	lm	lm	lm	lm	ll	lm	lm	ll	ll	lm	lm	lm	lm	lm	ll	ll	ll	ll	ll	lm	lm	lm	ll	lm	lm	ll	lm	lm	lm
SRO01_6252224	<lmxll>	{0-}	lm	lm	ll	lm	lm	ll	lm	lm	ll	ll	ll	ll	lm	lm	ll	ll	ll	lm	lm	lm	lm	lm	ll	lm	lm	ll	ll	lm	lm	lm	lm	lm	ll	ll	ll	ll	ll	lm	lm	lm	ll	lm	ll	ll	lm	lm	lm
SRO01_6059430	<hkxhk>	{10}	hh	hh	kk	hk	hh	kk	hk	hh	hk	kk	kk	hk	hk	hk	hk	kk	kk	hk	hh	hk	hh	hh	hk	hk	hk	kk	kk	hk	hk	hk	hh	hh	hk	kk	hk	hk	hk	hh	hk	hk	hk	hh	hk	kk	hh	hk	hk
SRO01_6088875	<lmxll>	{0-}	lm	lm	ll	lm	lm	ll	lm	lm	ll	ll	ll	ll	lm	lm	ll	ll	ll	lm	lm	lm	lm	lm	ll	lm	lm	ll	ll	lm	lm	lm	lm	lm	ll	ll	ll	ll	ll	lm	lm	lm	ll	lm	lm	ll	lm	lm	lm
SRO01_5782108	<lmxll>	{0-}	lm	lm	ll	lm	lm	ll	lm	lm	ll	ll	ll	ll	lm	lm	ll	ll	ll	lm	lm	lm	lm	lm	ll	lm	lm	ll	ll	lm	lm	lm	lm	lm	ll	ll	ll	ll	ll	lm	lm	lm	ll	lm	lm	ll	lm	lm	lm
SRO01_5851509	<lmxll>	{0-}	lm	lm	ll	lm	lm	ll	lm	lm	ll	ll	ll	ll	lm	lm	ll	ll	ll	lm	lm	lm	lm	lm	ll	lm	lm	ll	ll	lm	lm	lm	lm	lm	ll	ll	ll	ll	ll	lm	lm	lm	ll	lm	lm	ll	lm	lm	lm
SRO01_6339607	<lmxll>	{0-}	lm	lm	ll	lm	lm	ll	lm	lm	ll	ll	ll	ll	lm	lm	lm	ll	ll	lm	lm	lm	lm	lm	ll	lm	lm	ll	ll	lm	lm	lm	lm	lm	ll	ll	ll	ll	ll	lm	lm	lm	ll	lm	lm	ll	lm	lm	lm
SRO01_6570532	<hkxhk>	{10}	hh	hh	kk	hk	hh	kk	hk	hk	hk	kk	kk	hk	hk	hk	hh	kk	--	hk	hh	hh	hh	hh	hk	hk	hk	kk	kk	hk	hk	hk	hh	hh	hk	kk	hk	hk	hk	hh	--	hk	hk	hh	hk	kk	hh	hk	hk
SRO01_6806585	<hkxhk>	{10}	hh	hh	kk	hk	hh	kk	hk	hk	hk	kk	hk	hk	hk	hk	hh	kk	kk	hk	hh	hh	hh	hh	hk	hk	hk	kk	kk	hk	hk	hk	hh	hh	hk	kk	hk	hk	hk	hh	--	hk	hk	hh	hk	kk	hh	hk	hk
SRO01_7734652	<lmxll>	{0-}	lm	lm	ll	lm	lm	ll	ll	ll	ll	ll	lm	ll	lm	lm	lm	ll	ll	lm	lm	lm	lm	lm	ll	lm	lm	ll	ll	lm	lm	lm	lm	lm	ll	ll	ll	ll	ll	lm	lm	lm	ll	lm	lm	ll	lm	lm	lm
SRO01_7464239	<hkxhk>	{01}	kk	kk	hh	hk	kk	hh	hk	hk	hk	hh	kk	hk	--	hk	kk	hh	hh	hk	kk	kk	kk	kk	hk	hk	hk	hk	hh	hk	hk	hk	kk	kk	hk	hh	hk	hk	hk	kk	kk	hk	hk	kk	hk	hh	kk	kk	hk
SRO01_7584694	<hkxhk>	{01}	kk	kk	hh	hk	kk	hh	hk	hk	hk	hh	kk	hk	hk	hk	kk	hh	hh	hk	kk	kk	kk	kk	hk	hk	hk	hk	hh	hk	hk	hk	kk	kk	hk	hh	hk	hk	hk	kk	kk	hk	hk	kk	hk	hh	kk	kk	hk
SRO01_7247500	<lmxll>	{0-}	lm	lm	ll	lm	lm	ll	--	ll	ll	ll	lm	ll	lm	lm	lm	ll	ll	lm	lm	--	lm	lm	ll	lm	lm	ll	ll	ll	lm	lm	lm	lm	--	ll	ll	ll	ll	lm	lm	lm	ll	lm	lm	ll	lm	lm	lm
SRO01_8142253	<nnxnp>	{-1}	np	np	nn	nn	np	nn	nn	np	np	nn	np	np	nn	nn	np	np	nn	nn	--	np	np	np	np	nn	nn	np	nn	nn	nn	nn	np	np	np	nn	np	np	np	np	--	nn	np	np	nn	nn	np	np	nn
SRO01_8832308	<lmxll>	{0-}	lm	lm	ll	lm	lm	ll	lm	ll	ll	ll	lm	ll	lm	lm	lm	ll	ll	lm	lm	lm	lm	lm	lm	lm	lm	ll	ll	lm	lm	lm	lm	lm	ll	ll	ll	ll	ll	lm	lm	lm	ll	lm	lm	ll	lm	lm	lm
SRO01_8787763	<lmxll>	{0-}	lm	lm	ll	lm	lm	--	--	ll	ll	ll	lm	ll	lm	lm	lm	ll	ll	lm	--	lm	lm	lm	lm	lm	lm	ll	ll	lm	lm	lm	lm	lm	--	ll	ll	ll	ll	lm	--	lm	ll	lm	lm	ll	lm	lm	lm
SRO01_9320101	<nnxnp>	{-1}	np	np	nn	nn	np	--	nn	np	np	nn	np	np	nn	nn	np	np	nn	nn	--	--	np	np	np	nn	nn	np	nn	nn	nn	nn	np	np	np	nn	np	np	np	np	np	nn	np	np	nn	nn	np	np	nn
SRO01_10674296	<hkxhk>	{10}	--	hh	kk	hk	hh	kk	hk	hk	hk	kk	hh	hk	hk	hh	hh	hk	kk	hk	hh	hh	hk	hk	hh	hk	hk	hk	kk	hk	hk	hh	hh	hh	hk	kk	hk	kk	hk	hh	hh	hk	hk	hk	hk	kk	hh	hh	hk
SRO01_11002994	<lmxll>	{0-}	ll	lm	ll	lm	lm	ll	lm	ll	ll	ll	lm	ll	--	--	lm	ll	ll	lm	lm	lm	lm	lm	lm	lm	ll	ll	ll	--	lm	lm	lm	lm	ll	ll	ll	ll	ll	lm	lm	lm	ll	ll	lm	ll	lm	lm	lm
SRO01_10956814	<lmxll>	{0-}	lm	lm	ll	lm	lm	ll	lm	ll	ll	ll	lm	ll	lm	ll	lm	ll	ll	lm	--	lm	lm	lm	lm	lm	ll	ll	ll	lm	lm	lm	lm	lm	ll	ll	ll	ll	ll	lm	lm	lm	ll	ll	lm	ll	lm	lm	lm
SRO01_10956782	<lmxll>	{0-}	lm	lm	ll	lm	lm	ll	ll	ll	ll	ll	lm	ll	lm	ll	lm	ll	ll	lm	--	lm	lm	lm	lm	lm	ll	ll	ll	lm	lm	lm	lm	lm	ll	ll	ll	ll	ll	lm	lm	lm	ll	ll	lm	ll	lm	lm	lm
SRO01_11017100	<hkxhk>	{10}	hh	hh	kk	hk	hh	kk	hk	hk	hk	kk	hh	hk	hk	hh	hh	hk	kk	hk	hh	hh	hk	hh	hh	hk	kk	hk	kk	hk	hk	hh	hh	hh	hk	kk	hk	kk	hk	hh	--	hk	hk	hk	hk	kk	hh	hh	hk
SRO01_11006924	<lmxll>	{0-}	lm	lm	ll	lm	lm	ll	lm	ll	ll	ll	lm	ll	lm	lm	lm	ll	ll	lm	lm	lm	lm	lm	lm	lm	ll	ll	ll	lm	lm	lm	lm	lm	ll	ll	ll	ll	ll	lm	lm	lm	ll	ll	lm	ll	lm	lm	lm
Ro942_SSR	<efxeg>	{01}	fg	--	--	ef	fg	eg	ef	eg	eg	ee	ef	eg	ef	fg	fg	eg	ee	--	fg	fg	ef	fg	fg	ef	ee	eg	ee	ef	ef	fg	fg	fg	eg	ee	eg	ee	eg	fg	fg	ef	eg	eg	ef	ee	fg	fg	ef
SRO01_11245604	<hkxhk>	{01}	kk	kk	hh	hk	kk	hk	hk	hk	hk	hh	kk	hk	hk	kk	kk	hk	hh	hk	kk	kk	hk	hk	kk	hk	hh	hk	hh	hk	hk	hk	kk	kk	hk	hh	hk	hh	hk	kk	kk	hk	hk	hk	hk	hh	kk	kk	hk
SRO01_11685428	<hkxhk>	{10}	hh	hh	kk	kk	hh	hk	hk	hk	hk	kk	hh	hk	hk	hh	hh	hk	kk	--	--	hh	hk	hk	hh	hk	kk	hk	kk	hk	hk	hk	hh	hh	hk	kk	hk	kk	hk	hh	hh	hk	hk	hk	hk	kk	hh	hh	hk
SRO01_11526798	<hkxhk>	{01}	kk	kk	hh	hh	kk	hk	hk	hk	hk	hh	kk	hk	hk	kk	kk	hk	hh	hk	kk	kk	hk	hk	kk	hk	hh	hk	hh	hk	hk	hk	kk	kk	hk	hh	hk	hh	hk	kk	--	hk	hk	hk	hk	hh	kk	kk	hk
SRO01_12363031	<lmxll>	{0-}	lm	lm	ll	ll	lm	ll	lm	ll	ll	ll	lm	lm	lm	lm	lm	ll	ll	lm	--	lm	lm	lm	lm	lm	ll	ll	ll	lm	lm	ll	lm	lm	ll	ll	ll	ll	ll	lm	lm	lm	ll	ll	lm	ll	lm	lm	lm
SRO01_12826744	<hkxhk>	{01}	kk	kk	hh	hh	kk	hk	kk	hk	hk	hk	kk	kk	hk	kk	kk	hk	hh	hh	kk	kk	hk	hk	kk	hk	hh	hk	hh	hk	hk	hk	kk	kk	hk	hh	hk	hh	hk	kk	--	hk	hk	hk	hk	hh	kk	kk	hk
SRO01_13045253	<lmxll>	{0-}	lm	lm	ll	ll	lm	ll	lm	ll	ll	ll	lm	lm	lm	lm	lm	ll	ll	ll	lm	lm	lm	lm	lm	lm	ll	ll	lm	lm	lm	ll	lm	lm	ll	ll	ll	ll	ll	lm	lm	lm	ll	ll	lm	ll	lm	lm	lm
SRO01_12964032	<hkxhk>	{01}	kk	kk	hh	hh	kk	hk	kk	hk	hk	hk	kk	kk	hk	kk	kk	hk	hh	hh	kk	kk	hk	hk	kk	hk	hh	hk	hk	hk	hk	hk	kk	kk	hk	hh	hk	hh	hk	kk	kk	hk	hk	hk	hk	hh	kk	kk	hk
SRO01_23565201	<hkxhk>	{10}	hh	hh	kk	kk	hh	hk	hh	hk	hk	hk	hh	hh	hk	hh	hh	hk	kk	kk	hh	hh	hk	hk	hh	hk	kk	hk	hk	hk	kk	hk	hh	hh	hk	hk	hk	kk	hk	hh	hh	hk	hk	hk	hk	kk	hh	hh	hk
SRO01_23524374	<nnxnp>	{-1}	np	np	nn	nn	np	np	np	np	np	np	np	np	nn	np	np	np	nn	nn	np	np	nn	nn	np	nn	nn	np	nn	nn	nn	np	np	np	--	np	np	nn	np	np	np	nn	np	np	nn	nn	np	np	nn
SRO01_13045302	<lmxll>	{0-}	ll	lm	ll	ll	lm	ll	lm	ll	ll	ll	lm	lm	ll	lm	lm	ll	ll	ll	lm	--	lm	lm	lm	lm	ll	ll	lm	lm	lm	ll	lm	lm	ll	ll	ll	ll	ll	lm	ll	lm	ll	ll	lm	ll	lm	lm	lm
SRO01_24530833	<lmxll>	{0-}	lm	lm	lm	ll	lm	ll	lm	ll	ll	ll	ll	lm	ll	lm	lm	ll	ll	--	lm	lm	lm	lm	lm	lm	ll	ll	lm	--	lm	ll	lm	lm	ll	ll	ll	ll	ll	lm	--	lm	ll	ll	lm	ll	lm	lm	lm
SRO01_23008063	<hkxhk>	{01}	kk	kk	hk	hh	kk	hk	kk	hk	hk	hk	kk	kk	hk	kk	kk	hk	hh	hh	kk	kk	hk	hk	kk	hk	hk	hk	hk	hk	hk	hk	kk	kk	hk	hk	hk	hk	hk	kk	kk	hk	hk	hk	hk	hh	kk	kk	hk
SRO01_23058326	<hkxhk>	{10}	hh	hh	hk	kk	hh	hk	hh	hk	hk	hk	hh	hh	hk	hh	hh	hk	kk	kk	hh	hh	hk	hk	hh	hk	hk	hk	hk	hk	hk	hk	hh	hh	hk	hk	hk	hk	hk	hh	hh	hk	hk	hk	hk	kk	hh	hh	hk
SRO01_24642914	<lmxll>	{0-}	lm	lm	lm	ll	lm	ll	lm	ll	ll	ll	lm	lm	lm	lm	lm	ll	ll	ll	lm	lm	lm	lm	lm	lm	ll	ll	lm	lm	lm	ll	lm	lm	ll	ll	ll	lm	ll	lm	lm	lm	ll	ll	lm	ll	lm	lm	lm
SRO01_23006283	<hkxhk>	{01}	kk	kk	hk	hh	kk	hk	kk	hk	hk	hk	kk	kk	--	kk	kk	hk	hh	hh	--	kk	hk	hk	kk	hk	hk	hk	hk	hk	hk	hk	kk	kk	--	hk	hk	hk	hk	kk	--	hk	hk	hk	hk	hh	kk	kk	hk
SRO01_22108438	<lmxll>	{0-}	lm	lm	lm	ll	lm	ll	lm	ll	ll	ll	lm	lm	lm	lm	lm	ll	ll	ll	lm	lm	lm	lm	lm	lm	ll	ll	lm	lm	lm	ll	lm	lm	ll	ll	ll	lm	ll	lm	lm	lm	ll	ll	lm	lm	lm	lm	lm
SRO01_23458156	<nnxnp>	{-1}	np	np	nn	nn	np	np	--	np	np	np	np	np	--	np	np	np	nn	nn	--	np	nn	nn	np	nn	np	np	nn	nn	nn	np	np	np	--	np	np	nn	np	np	nn	nn	np	np	nn	nn	np	np	nn
Ro_CBEa0003K17_SSR	<nnxnp>	{-1}	np	nn	nn	nn	np	np	np	np	np	np	nn	np	nn	np	--	np	--	--	np	np	nn	nn	np	nn	np	--	nn	nn	nn	np	np	np	np	np	np	nn	np	np	np	nn	np	np	nn	nn	np	np	nn
SRO01_13709395	<lmxll>	{0-}	lm	lm	lm	ll	lm	ll	lm	ll	lm	ll	lm	lm	lm	ll	lm	ll	ll	ll	ll	lm	lm	lm	lm	lm	ll	ll	lm	lm	lm	ll	lm	ll	ll	ll	ll	lm	ll	lm	lm	lm	ll	ll	lm	lm	lm	lm	lm
SRO01_13529209	<nnxnp>	{-1}	np	nn	nn	nn	np	np	np	np	np	np	np	np	nn	np	np	np	nn	nn	np	np	nn	nn	np	nn	np	np	nn	nn	nn	np	np	np	np	np	np	nn	np	np	np	nn	np	np	nn	nn	np	np	np
SRO01_13774668	<lmxll>	{0-}	lm	lm	lm	ll	lm	ll	lm	ll	lm	ll	lm	lm	lm	ll	lm	ll	ll	ll	lm	lm	lm	lm	lm	lm	ll	ll	lm	lm	lm	ll	lm	ll	--	ll	ll	lm	ll	lm	lm	lm	ll	ll	lm	lm	lm	lm	lm
SRO01_14253333	<hkxhk>	{10}	hh	hk	hk	kk	hh	hk	hh	hk	hh	hk	hh	hh	hk	hk	hh	hk	kk	kk	hh	hh	hk	hk	hh	hk	hk	hk	hk	hk	hk	hk	hh	hk	hk	hk	hk	hk	hk	hh	hh	hk	hk	hk	hk	hk	hh	hh	hh
SRO01_14253342	<hkxhk>	{01}	kk	hk	hk	hh	kk	hk	kk	hk	kk	hk	kk	kk	hk	hk	kk	hk	hh	hh	kk	kk	hk	hk	kk	hk	hk	hk	hk	hk	hk	hk	kk	hk	hk	hk	hk	hk	hk	kk	kk	hk	hk	hk	hk	hk	kk	kk	kk
SRO01_14258672	<hkxhk>	{01}	kk	hk	hk	hh	kk	hk	kk	hk	kk	hk	kk	kk	hk	hk	kk	hk	hh	hh	kk	kk	hk	hk	kk	hk	hk	hk	hk	hk	hk	hk	kk	hk	hk	hk	hk	hk	hk	kk	kk	hk	hk	hk	hk	hk	kk	kk	kk
SRO01_14261969	<hkxhk>	{01}	kk	hk	hk	hh	kk	hk	kk	hk	kk	hk	kk	kk	hk	hk	kk	hk	hh	hh	kk	kk	hk	hk	kk	hk	hk	hk	hk	hk	hk	hk	kk	hk	hk	hk	hk	hk	hk	kk	kk	hk	hk	hk	hk	hk	kk	kk	kk
SRO01_14332022	<hkxhk>	{10}	hh	hk	hk	kk	hh	hk	hh	hk	hh	hk	hh	hh	hk	hk	hh	hk	kk	kk	hh	hh	hk	hk	hh	hk	hk	hk	hk	hk	hk	hk	hh	hk	hk	hk	hk	hk	hk	hh	hh	hk	hk	hk	hk	hk	hh	hh	hh
SRO01_14585650	<lmxll>	{0-}	lm	lm	lm	ll	lm	ll	lm	ll	lm	ll	lm	lm	lm	ll	lm	ll	ll	ll	lm	lm	lm	lm	lm	lm	ll	ll	lm	lm	lm	ll	lm	ll	ll	ll	ll	lm	ll	lm	lm	lm	ll	ll	lm	lm	lm	lm	lm
SRO01_14179172	<lmxll>	{0-}	--	lm	lm	ll	lm	--	lm	ll	lm	ll	lm	lm	lm	ll	lm	ll	ll	ll	lm	lm	lm	lm	lm	lm	ll	ll	lm	lm	lm	ll	lm	ll	ll	ll	ll	lm	ll	lm	--	lm	ll	ll	lm	lm	lm	lm	lm
SRO01_14332017	<hkxhk>	{01}	kk	hk	hk	hh	kk	hk	kk	hk	kk	hk	kk	kk	hk	hk	kk	hk	hh	hh	kk	kk	hk	hk	kk	hk	hk	hk	hk	hk	hk	hk	kk	hk	hk	hk	hk	hk	hk	kk	kk	hk	hk	hk	hk	hk	kk	kk	kk
SRO01_15071101	<lmxll>	{0-}	lm	lm	lm	ll	lm	ll	lm	ll	lm	ll	lm	lm	lm	ll	lm	ll	ll	ll	lm	lm	lm	lm	lm	lm	ll	ll	lm	lm	lm	ll	lm	ll	ll	ll	ll	lm	ll	lm	lm	lm	ll	ll	lm	lm	lm	lm	lm
SRO01_16025512	<hkxhk>	{10}	hh	hk	hk	kk	hh	hk	hh	hk	hh	hk	hh	hh	--	hk	hh	hk	kk	kk	hh	hh	hk	hk	hh	hk	hk	hk	hk	hk	hk	hk	hh	hk	--	hk	hk	hk	hk	hh	hh	hk	hk	hk	hk	hk	hh	hh	hk
SRO01_14034924	<nnxnp>	{-1}	np	nn	nn	nn	np	np	np	np	np	np	np	np	nn	np	np	np	nn	nn	np	np	nn	nn	np	nn	np	np	nn	nn	nn	np	np	np	np	np	np	nn	np	np	np	nn	np	np	nn	nn	np	np	np
SRO01_16817028	<lmxll>	{0-}	lm	lm	lm	ll	lm	ll	lm	ll	lm	ll	ll	lm	--	ll	lm	ll	ll	ll	lm	lm	lm	lm	lm	lm	ll	ll	lm	ll	lm	ll	lm	ll	ll	ll	ll	lm	ll	lm	lm	lm	ll	ll	lm	lm	lm	lm	ll
SRO01_16301312	<lmxll>	{0-}	lm	lm	lm	ll	lm	ll	--	ll	lm	ll	lm	lm	lm	ll	lm	ll	--	ll	--	lm	lm	lm	--	lm	ll	ll	lm	--	lm	ll	lm	ll	ll	ll	ll	lm	ll	lm	lm	lm	ll	ll	lm	lm	lm	lm	ll
SRO01_16307143	<hkxhk>	{10}	hh	hk	hk	kk	hh	hk	hh	hk	hh	hk	hh	hh	hk	hk	hh	hk	--	kk	--	hh	hk	hk	hh	hk	hk	hk	hk	kk	hk	hk	hh	hk	hk	hk	hk	hk	hk	hh	hh	hk	hk	hk	hk	hk	hh	hh	hk
SRO01_16408803	<lmxll>	{0-}	ll	lm	lm	ll	lm	ll	lm	ll	lm	ll	lm	lm	lm	ll	lm	ll	ll	ll	lm	lm	lm	lm	lm	lm	ll	ll	lm	lm	lm	ll	lm	ll	ll	ll	--	lm	ll	lm	lm	lm	ll	ll	lm	lm	lm	ll	ll
SRO01_28187858	<lmxll>	{0-}	ll	lm	lm	ll	lm	ll	lm	ll	lm	ll	lm	lm	--	ll	lm	ll	ll	ll	lm	lm	lm	--	lm	lm	ll	ll	lm	lm	lm	ll	lm	ll	ll	ll	ll	lm	ll	lm	lm	lm	ll	ll	lm	lm	lm	lm	ll
Ro6594_SSR	<lmxll>	{0-}	lm	lm	lm	ll	lm	ll	lm	ll	lm	ll	lm	lm	lm	ll	lm	ll	ll	--	lm	lm	lm	lm	lm	lm	ll	ll	lm	lm	lm	ll	lm	ll	ll	ll	ll	lm	ll	lm	lm	lm	ll	ll	lm	lm	lm	lm	--
SRO01_25456785	<lmxll>	{0-}	lm	lm	lm	ll	lm	ll	lm	ll	lm	ll	lm	lm	lm	ll	lm	ll	ll	ll	lm	lm	lm	lm	lm	lm	ll	ll	lm	lm	lm	ll	lm	ll	--	ll	ll	lm	--	lm	lm	lm	ll	ll	lm	lm	lm	lm	ll
SRO01_28325630	<lmxll>	{0-}	lm	lm	lm	ll	lm	ll	lm	ll	lm	ll	lm	lm	lm	ll	lm	ll	ll	ll	lm	lm	lm	lm	lm	lm	ll	ll	lm	lm	lm	ll	lm	ll	ll	ll	ll	lm	ll	lm	lm	lm	ll	ll	lm	lm	lm	lm	ll
SRO01_17009413	<hkxhk>	{01}	kk	hk	hk	hh	kk	hk	kk	hk	kk	hk	kk	kk	hk	hk	kk	hk	hh	hh	--	kk	hk	hk	kk	hk	hk	hk	hk	hk	hk	hk	kk	hh	hk	hk	hk	hk	hk	kk	kk	hk	hk	hk	hk	hk	kk	kk	hk
SRO01_17009433	<hkxhk>	{10}	hh	hk	hk	kk	hh	hk	hh	hk	hh	hk	hh	hh	hk	hk	hh	hk	kk	kk	--	hh	hk	hk	hh	hk	hk	hk	hk	hk	hk	hk	hh	kk	hk	hk	hk	hk	hk	hh	hh	hk	hk	hk	hk	hk	hh	hh	hk
SRO01_28406245	<lmxll>	{0-}	lm	lm	lm	ll	lm	ll	lm	ll	lm	ll	lm	lm	lm	ll	lm	ll	ll	ll	lm	lm	lm	lm	lm	lm	ll	ll	lm	lm	lm	ll	lm	ll	ll	ll	ll	lm	ll	lm	lm	lm	ll	ll	lm	lm	lm	lm	ll
Ro18036_SSR	<lmxll>	{0-}	lm	lm	lm	ll	lm	ll	lm	ll	lm	ll	lm	lm	lm	ll	lm	ll	ll	--	lm	lm	lm	lm	lm	lm	ll	ll	lm	lm	lm	ll	lm	ll	ll	ll	ll	lm	ll	lm	lm	lm	ll	ll	lm	lm	--	lm	--
SRO02_329220	<nnxnp>	{-0}	nn	np	np	nn	np	np	np	np	np	nn	np	nn	--	nn	np	nn	np	np	np	np	nn	np	np	nn	nn	np	nn	nn	np	np	nn	nn	--	nn	--	nn	np	nn	nn	np	np	np	np	np	np	nn	nn
SRO02_329221	<nnxnp>	{-0}	nn	np	np	nn	np	np	np	np	np	nn	np	nn	--	nn	np	nn	np	np	np	np	nn	np	np	nn	nn	np	nn	nn	np	np	nn	nn	--	nn	--	nn	np	nn	nn	np	np	np	np	np	np	nn	nn
SRO02_329222	<nnxnp>	{-0}	nn	np	np	nn	np	np	np	np	np	nn	np	nn	--	nn	np	nn	np	np	np	np	nn	np	np	nn	nn	np	nn	nn	np	np	nn	nn	--	nn	--	nn	np	nn	nn	np	np	np	np	np	np	nn	nn
SRO02_467379	<lmxll>	{1-}	lm	lm	lm	ll	lm	ll	lm	lm	lm	ll	lm	lm	ll	ll	ll	lm	ll	ll	ll	lm	lm	lm	lm	ll	lm	ll	ll	ll	lm	ll	ll	lm	lm	ll	--	ll	ll	lm	lm	ll	lm	lm	lm	lm	lm	lm	ll
SRO02_1338584	<lmxll>	{1-}	lm	lm	lm	ll	lm	ll	lm	lm	lm	ll	lm	lm	--	ll	ll	lm	ll	ll	ll	lm	lm	lm	lm	ll	lm	ll	ll	ll	lm	ll	ll	lm	lm	ll	lm	ll	ll	lm	lm	ll	lm	lm	lm	lm	lm	lm	ll
SRO02_829516	<hkxhk>	{01}	hk	hh	hh	kk	hh	hk	hh	hh	hh	kk	hh	hk	--	kk	hk	hk	hk	--	--	hh	hk	hk	hh	kk	hk	hk	kk	kk	hh	hk	kk	hh	hh	kk	hk	kk	hk	hk	hk	hk	hh	hh	hh	hh	hh	hk	kk
SRO02_815872	<nnxnp>	{-0}	nn	np	np	nn	np	np	np	np	np	nn	np	nn	np	nn	np	nn	np	np	np	np	nn	np	np	nn	nn	np	nn	nn	np	np	nn	np	np	nn	nn	nn	np	nn	nn	np	np	np	np	np	np	nn	nn
SRO02_1422617	<nnxnp>	{-0}	nn	np	np	nn	np	np	np	np	np	nn	np	nn	np	nn	np	nn	np	np	np	np	nn	np	np	nn	nn	np	nn	nn	nn	np	nn	np	np	nn	nn	nn	np	nn	nn	np	np	np	np	np	np	nn	nn
SRO02_2211266	<lmxll>	{1-}	lm	lm	lm	ll	lm	ll	lm	lm	lm	ll	lm	lm	ll	ll	ll	lm	ll	lm	ll	lm	lm	lm	lm	ll	lm	ll	ll	ll	lm	ll	ll	lm	lm	ll	lm	ll	ll	lm	lm	ll	lm	lm	lm	lm	lm	lm	ll
SRO02_1582470	<nnxnp>	{-0}	nn	np	np	nn	np	np	np	np	np	np	np	nn	np	nn	np	nn	np	np	nn	np	nn	np	np	nn	nn	np	nn	nn	nn	np	nn	np	np	nn	nn	nn	np	nn	nn	np	np	np	np	np	np	nn	nn
SRO02_2143766	<lmxll>	{1-}	lm	lm	lm	ll	lm	ll	lm	lm	lm	ll	lm	lm	ll	ll	ll	lm	ll	lm	ll	lm	lm	lm	lm	ll	lm	ll	ll	ll	lm	ll	ll	lm	lm	ll	lm	ll	ll	lm	lm	ll	lm	lm	lm	lm	lm	lm	ll
SRO02_3501171	<lmxll>	{1-}	lm	lm	lm	ll	lm	ll	--	ll	lm	ll	lm	lm	ll	ll	ll	lm	--	--	--	lm	lm	lm	lm	ll	lm	ll	ll	ll	ll	ll	ll	lm	lm	ll	lm	ll	ll	lm	--	ll	ll	ll	lm	lm	lm	lm	ll
SRO02_3413920	<lmxll>	{1-}	lm	lm	lm	ll	lm	ll	lm	ll	lm	ll	lm	lm	--	ll	ll	lm	ll	lm	ll	lm	lm	lm	lm	ll	lm	ll	ll	ll	ll	ll	ll	lm	--	ll	lm	ll	ll	lm	lm	ll	ll	ll	lm	lm	lm	lm	ll
Ri3758_SSR	<efxeg>	{10}	fg	fg	--	ee	fg	ee	fg	eg	fg	eg	fg	fg	eg	ee	--	ef	eg	--	eg	ef	fg	fg	fg	ee	fg	eg	ee	ee	ee	eg	ee	fg	fg	ee	ef	--	--	ef	ef	eg	eg	eg	fg	fg	fg	ef	--
SRO02_3534084	<lmxll>	{1-}	lm	lm	lm	ll	lm	ll	lm	ll	lm	ll	lm	ll	ll	ll	ll	lm	--	lm	ll	lm	lm	lm	lm	ll	lm	ll	ll	ll	ll	ll	ll	lm	lm	ll	lm	ll	ll	lm	lm	ll	ll	ll	lm	lm	lm	lm	ll
SRO02_3729104	<lmxll>	{1-}	lm	lm	lm	ll	lm	ll	lm	ll	lm	ll	lm	lm	--	ll	ll	lm	ll	--	ll	lm	lm	--	lm	ll	lm	ll	ll	ll	ll	ll	ll	lm	lm	ll	lm	ll	ll	ll	lm	ll	ll	ll	lm	lm	lm	lm	ll
SRO02_4420023	<lmxll>	{1-}	ll	lm	lm	ll	lm	ll	lm	ll	lm	ll	lm	lm	ll	lm	ll	lm	ll	ll	ll	lm	lm	lm	lm	ll	lm	ll	ll	ll	ll	ll	ll	lm	lm	ll	lm	ll	ll	lm	lm	ll	ll	ll	lm	ll	lm	lm	ll
SRO02_4341725	<hkxhk>	{01}	kk	hh	hh	kk	hh	kk	hh	hk	hh	hk	hk	hh	hk	kk	kk	hk	hk	hh	hk	--	hh	hh	hh	kk	hk	hk	kk	kk	kk	hk	kk	hh	hh	kk	hk	hk	hk	hk	hk	hk	hk	hk	hh	kk	hh	hk	kk
SRO02_4273541	<hkxhk>	{10}	hh	kk	kk	hh	kk	hh	kk	hk	kk	hk	--	kk	--	hh	hh	hk	hk	kk	hk	hk	kk	kk	kk	hh	hk	hk	hh	hh	hh	hk	hh	kk	--	hh	hk	hk	hk	hk	hk	hk	hk	hk	kk	hh	kk	hh	hh
SRO02_3650689	<nnxnp>	{-0}	nn	np	np	nn	np	nn	np	np	np	np	nn	np	nn	nn	np	nn	np	np	np	nn	np	np	np	nn	nn	np	nn	nn	nn	np	nn	np	np	nn	nn	np	np	nn	nn	np	np	np	np	nn	np	nn	nn
SRO02_4273102	<hkxhk>	{01}	kk	hk	hh	kk	hh	kk	--	hk	hh	hk	hk	hh	hk	kk	kk	hk	hk	hh	hk	hk	hh	hh	hh	kk	hk	hk	kk	kk	kk	hk	kk	hh	--	kk	hk	hk	hk	hk	--	hk	hk	hk	hh	kk	hh	hk	kk
SRO02_5159506	<hkxhk>	{01}	kk	hk	hh	kk	hh	--	--	hk	hh	hk	hk	hh	--	hk	kk	hk	hk	hh	hk	hk	hh	hh	hh	kk	hk	hk	kk	kk	kk	hk	kk	hh	--	hk	hk	hk	hk	hk	hk	kk	hk	hk	hh	kk	hh	hk	kk
SRO02_5206372	<hkxhk>	{10}	hh	hk	kk	hh	kk	hh	kk	hk	kk	hk	hk	kk	hk	hk	hh	hk	hk	kk	--	hk	kk	kk	kk	hh	hk	hk	hh	hh	hh	hk	hh	kk	--	hk	hk	hk	hk	hk	hk	hh	hk	hk	kk	hh	kk	hk	hh
SRO02_5315362	<hkxhk>	{10}	hh	hk	kk	hh	kk	hh	kk	hk	kk	hk	hk	kk	hk	hk	hh	hk	hk	kk	hk	hk	kk	kk	kk	hh	hk	hk	hh	hh	hh	hk	hh	kk	kk	hk	hk	hk	hh	hk	--	hh	hk	hk	kk	hh	kk	hk	hh
SRO02_6131926	<lmxll>	{1-}	ll	lm	lm	ll	lm	ll	lm	ll	lm	ll	lm	lm	ll	lm	ll	ll	ll	lm	ll	lm	lm	lm	lm	ll	ll	ll	ll	--	ll	ll	ll	lm	--	ll	lm	ll	--	lm	lm	ll	ll	ll	lm	ll	lm	lm	ll
SRO02_6272068	<hkxhk>	{10}	hh	kk	kk	hh	kk	hh	kk	hk	kk	hk	kk	kk	hk	hk	hh	hk	hk	kk	hk	hk	kk	kk	kk	hh	hh	kk	hh	hh	hh	hk	hh	kk	kk	hk	hk	hk	hh	hk	hk	hh	hk	hk	kk	hh	kk	hk	hh
SRO02_6272073	<hkxhk>	{10}	hh	kk	kk	hh	kk	hh	kk	hk	kk	hk	kk	kk	hk	hk	hh	hk	hk	kk	hk	hk	kk	kk	kk	hh	hh	kk	hh	hh	hh	hk	hh	kk	kk	hk	hk	hk	hh	hk	hk	hh	hk	hk	kk	hh	kk	hk	hh
SRO02_6272181	<lmxll>	{1-}	ll	lm	lm	ll	lm	ll	lm	ll	lm	ll	lm	lm	ll	lm	ll	ll	ll	lm	ll	lm	lm	lm	lm	ll	ll	lm	ll	ll	ll	ll	ll	lm	lm	ll	lm	ll	ll	lm	lm	ll	ll	ll	lm	ll	lm	lm	ll
SRO02_6272065	<hkxhk>	{01}	kk	hh	hh	kk	hh	kk	hh	hk	hh	hk	hh	hh	hk	hk	kk	hk	hk	hh	hk	hk	hh	hh	hh	kk	kk	hh	kk	kk	kk	hk	kk	hh	hh	hk	hk	hk	kk	hk	hk	kk	hk	hk	hh	kk	hh	hk	kk
SRO02_6272061	<hkxhk>	{10}	hh	kk	kk	hh	kk	hh	kk	hk	kk	hk	kk	kk	hk	hk	hh	hk	hk	kk	hk	hk	kk	kk	kk	hh	hh	kk	hh	hh	hh	hk	hh	kk	kk	hk	hk	hk	hh	hk	hk	hh	hk	hk	kk	hh	kk	hk	hh
SRO02_6272063	<hkxhk>	{10}	hh	kk	kk	hh	kk	hh	kk	hk	kk	hk	kk	kk	hk	hk	hh	hk	hk	kk	hk	hk	kk	kk	kk	hh	hh	kk	hh	hh	hh	hk	hh	kk	kk	hk	hk	hk	hh	hk	hk	hh	hk	hk	kk	hh	kk	hk	hh
SRO02_6272071	<hkxhk>	{01}	kk	hh	hh	kk	hh	kk	hh	hk	hh	hk	hh	hh	hk	hk	kk	hk	hk	hh	hk	hk	hh	hh	hh	kk	kk	hh	kk	kk	kk	hk	kk	hh	hh	hk	hk	hk	kk	hk	hk	kk	hk	hk	hh	kk	hh	hk	kk
SRO02_6272067	<hkxhk>	{10}	hh	kk	kk	hh	kk	hh	kk	hk	kk	hk	kk	kk	hk	hk	hh	hk	hk	kk	hk	hk	kk	kk	kk	hh	hh	kk	hh	hh	hh	hk	hh	kk	kk	hk	hk	hk	hh	hk	hk	hh	hk	hk	kk	hh	kk	hk	hh
SRO02_6272069	<hkxhk>	{01}	kk	hh	hh	kk	hh	kk	hh	hk	hh	hk	hh	hh	hk	hk	kk	hk	hk	hh	hk	hk	hh	hh	hh	kk	kk	hh	kk	kk	kk	hk	kk	hh	hh	hk	hk	hk	kk	hk	hk	kk	hk	hk	hh	kk	hh	hk	kk
SRO02_6272078	<hkxhk>	{10}	hh	kk	kk	hh	kk	hh	kk	hk	kk	hk	kk	kk	hk	hk	hh	hk	hk	kk	hk	hk	kk	kk	kk	hh	hh	kk	hh	hh	hh	hk	hh	kk	kk	hk	hk	hk	hh	hk	hk	hh	hk	hk	kk	hh	kk	hk	hh
SRO02_8249016	<lmxll>	{1-}	ll	ll	lm	ll	lm	lm	lm	ll	lm	ll	lm	lm	ll	lm	ll	ll	ll	lm	ll	lm	lm	lm	lm	ll	ll	lm	ll	ll	ll	ll	ll	lm	--	ll	ll	ll	ll	lm	lm	ll	ll	ll	lm	ll	lm	lm	ll
SRO02_7194776	<hkxhk>	{01}	kk	hk	hh	kk	hh	hk	hh	hk	hh	hk	--	hh	--	hk	kk	kk	hk	hh	hk	hk	hh	hh	hh	kk	kk	hh	kk	kk	kk	hk	kk	hh	hh	hk	kk	hk	kk	hk	hk	kk	hk	hk	hh	kk	hh	hk	kk
SRO02_7503092	<lmxll>	{1-}	ll	ll	lm	ll	lm	lm	lm	ll	lm	ll	lm	lm	ll	lm	ll	ll	ll	lm	ll	lm	lm	lm	lm	ll	ll	lm	ll	ll	ll	ll	ll	lm	lm	ll	ll	ll	ll	lm	lm	ll	ll	ll	lm	ll	lm	lm	ll
SRO02_7465669	<hkxhk>	{10}	hh	hk	kk	hh	kk	hk	kk	hk	kk	hk	kk	kk	--	hk	hh	hk	hk	kk	hk	hk	kk	hk	kk	hk	hh	kk	hh	hh	hh	hk	hh	kk	kk	hk	hh	hk	hh	hk	hk	hh	hk	hk	kk	hh	kk	hk	hh
SRO02_7465671	<hkxhk>	{10}	hh	hk	kk	hh	kk	hk	kk	hk	kk	hk	kk	kk	--	hk	hh	hk	hk	kk	hk	hk	kk	hk	kk	hk	hh	kk	hh	hh	hh	hk	hh	kk	kk	hk	hh	hk	hh	hk	hk	hh	hk	hk	kk	hh	kk	hk	hh
Ri5037_SSR	<hkxhk>	{01}	kk	hk	hh	kk	hh	hk	hh	hk	hh	hk	hh	hh	hk	hk	kk	hk	hk	--	hk	hk	hh	hk	hh	hk	kk	hh	kk	kk	kk	hk	kk	hh	hh	hk	kk	hk	kk	hk	hk	kk	hk	hk	hh	kk	hh	hk	kk
SRO02_8774610	<hkxhk>	{01}	kk	hk	hh	kk	hh	hk	hh	hk	hh	hk	hh	hh	hk	hk	kk	hk	hk	hh	hk	hk	hh	hk	hh	hk	kk	hh	kk	kk	kk	hk	kk	hh	hh	hk	kk	hk	kk	hk	hk	kk	hk	hk	hh	kk	hh	hk	kk
SRO02_8689115	<hkxhk>	{10}	hh	hk	kk	hh	kk	hk	kk	hk	kk	hk	kk	kk	hk	hk	hh	hk	hk	kk	hk	hk	kk	hk	kk	hk	hh	kk	hh	hh	hh	hk	hh	kk	kk	hk	hh	hk	hh	hk	hk	hh	hk	hk	kk	hh	kk	hk	hh
SRO02_8752627	<nnxnp>	{-0}	nn	np	np	nn	np	nn	np	np	np	np	np	np	np	nn	nn	np	np	np	np	nn	np	np	np	np	nn	np	nn	nn	nn	np	nn	np	np	np	nn	np	nn	nn	nn	nn	np	np	np	nn	np	nn	nn
SRO02_8926552	<nnxnp>	{-0}	nn	np	np	nn	np	nn	np	np	np	np	np	np	np	nn	nn	np	np	np	np	nn	np	np	np	np	nn	np	nn	nn	nn	np	nn	np	np	np	nn	np	nn	nn	nn	nn	np	np	np	nn	np	nn	nn
SRO02_8774606	<hkxhk>	{10}	hh	hk	kk	hh	kk	hk	kk	hk	kk	hk	kk	kk	hk	hk	hh	hk	hk	kk	hk	hk	kk	hk	kk	hk	hh	kk	hh	hh	hh	hk	hh	kk	kk	hk	hh	hk	hh	hk	hk	hh	hk	hk	kk	hh	kk	hk	hh
SRO02_8874731	<hkxhk>	{10}	--	hk	kk	hh	kk	hk	kk	hk	kk	hk	kk	kk	hk	hk	hh	hk	hk	kk	hk	hk	kk	kk	kk	hk	hh	kk	hh	hh	hh	hk	hh	kk	kk	hk	hh	hk	hh	hk	hk	hh	hk	hk	kk	hh	kk	--	hh
SRO02_9187363	<lmxll>	{1-}	ll	ll	lm	ll	lm	lm	lm	ll	lm	ll	lm	lm	--	lm	ll	ll	ll	lm	ll	lm	lm	lm	lm	ll	ll	lm	ll	lm	ll	ll	ll	lm	lm	ll	ll	ll	ll	lm	lm	ll	ll	ll	lm	ll	lm	lm	ll
SRO02_9593313	<lmxll>	{1-}	ll	ll	lm	ll	lm	lm	lm	ll	lm	ll	lm	lm	ll	lm	ll	ll	ll	lm	ll	lm	lm	lm	lm	ll	ll	lm	ll	lm	ll	ll	ll	lm	lm	ll	ll	ll	ll	lm	lm	ll	ll	ll	lm	ll	lm	lm	ll
SRO02_9418294	<hkxhk>	{01}	hk	hk	hh	kk	hh	hk	hh	hk	hh	hk	hh	hh	--	hk	kk	hk	hk	hh	hk	hk	hh	hk	hh	hk	kk	hh	kk	hk	kk	hk	kk	hh	hh	hk	kk	hk	kk	hk	hk	kk	hk	hk	hh	kk	hh	hh	kk
SRO02_9829075	<hkxhk>	{11}	hh	hh	hk	hk	hk	kk	hk	hh	hk	hh	hk	hk	--	kk	hk	hh	hh	hk	hh	kk	hk	hh	hk	hh	hk	hk	hk	kk	hk	hh	hk	hk	hk	hh	hh	hh	hk	kk	kk	hk	hh	hh	hk	hk	hk	hk	hk
SRO02_10237733	<hkxhk>	{11}	hh	hh	hh	hk	hk	hk	hk	hh	hk	hh	hk	hk	hh	kk	hk	hh	hh	hk	hh	kk	hh	hh	hh	hh	hk	hk	hk	kk	hk	hh	hk	hk	hk	hh	hk	hh	hk	hk	kk	hk	hh	hh	hk	hk	hk	hk	kk
SRO02_10116012	<nnxnp>	{-1}	--	np	nn	np	nn	nn	nn	nn	nn	nn	nn	nn	nn	np	np	nn	nn	nn	--	np	nn	nn	nn	nn	np	nn	np	np	np	nn	np	nn	nn	nn	np	nn	np	np	np	np	nn	nn	nn	np	nn	nn	np
SRO02_10558855	<nnxnp>	{-0}	np	np	np	nn	np	np	np	np	np	np	np	np	np	nn	nn	np	np	np	np	nn	np	np	np	np	nn	np	nn	nn	nn	np	nn	np	np	np	--	np	nn	nn	nn	nn	np	np	np	nn	np	np	nn
SRO02_10613381	<hkxhk>	{00}	kk	kk	kk	hk	hk	hk	hk	kk	hk	kk	hk	hk	kk	hh	hk	kk	kk	hk	kk	hh	kk	kk	kk	kk	hk	hk	hk	hh	hk	kk	hk	hk	hk	kk	hk	kk	hk	hk	hh	hk	kk	kk	hk	hk	hk	hk	hh
SRO02_10237738	<lmxll>	{0-}	lm	lm	lm	lm	ll	ll	ll	lm	ll	lm	ll	ll	lm	ll	lm	lm	lm	ll	lm	ll	lm	lm	lm	lm	lm	ll	lm	ll	lm	lm	lm	ll	ll	lm	lm	lm	lm	lm	ll	lm	lm	lm	ll	lm	ll	ll	ll
SRO02_10816966	<nnxnp>	{-0}	np	np	np	nn	np	np	np	np	np	np	np	np	np	nn	nn	np	np	np	np	nn	np	np	np	np	nn	np	nn	nn	nn	np	nn	np	np	np	nn	np	nn	nn	nn	nn	np	np	np	nn	np	np	nn
SRO02_10998196	<hkxhk>	{10}	hk	hk	hk	hh	kk	kk	--	hk	kk	hk	kk	kk	--	hk	hh	hh	hk	kk	hk	--	hk	hk	hk	hk	hh	kk	hh	hk	hh	hk	hh	kk	kk	hk	hh	hk	hh	hh	hk	hh	hk	hk	kk	hh	kk	kk	hk
SRO02_10816940	<nnxnp>	{-0}	np	np	np	nn	np	np	np	np	np	nn	np	np	nn	nn	nn	np	np	np	np	nn	np	np	np	np	nn	np	nn	nn	nn	np	nn	np	np	np	nn	np	nn	nn	nn	nn	np	np	np	nn	np	np	nn
Ri14075_SSR	<abxcd>	{11}	ac	ac	ac	ad	--	bc	bc	ac	bc	ac	--	bc	ac	bc	--	ac	--	--	ac	--	ac	ac	ac	ac	ad	bc	ad	bd	ad	ac	ad	bc	bc	ac	ad	ac	ad	ad	bd	ad	ac	ac	bc	ad	bc	bc	--
SRO02_11186383	<lmxll>	{0-}	lm	lm	lm	lm	ll	ll	--	lm	ll	lm	ll	ll	lm	ll	lm	lm	lm	ll	lm	ll	lm	lm	lm	lm	lm	ll	lm	--	lm	lm	lm	ll	ll	lm	lm	lm	lm	lm	--	lm	lm	lm	ll	lm	ll	ll	ll
SRO02_11803512	<nnxnp>	{-1}	nn	np	nn	np	nn	nn	nn	nn	nn	nn	nn	nn	nn	np	np	nn	nn	--	nn	np	nn	nn	np	nn	np	nn	np	np	np	nn	np	nn	nn	nn	np	nn	np	nn	--	np	nn	nn	nn	np	nn	nn	np
SRO02_11739294	<hkxhk>	{10}	hk	hk	hk	hh	kk	kk	kk	hk	kk	hk	kk	kk	hk	hk	hh	hk	hk	hk	kk	hk	hk	hk	hh	hk	hh	kk	hh	hk	hh	hk	hh	kk	kk	hk	hh	hk	hh	hk	hk	hh	hk	hk	kk	hh	kk	kk	hk
SRO02_11706281	<lmxll>	{1-}	ll	lm	ll	ll	lm	lm	lm	ll	lm	ll	lm	lm	ll	lm	ll	ll	ll	lm	lm	lm	ll	ll	ll	ll	ll	lm	ll	lm	ll	ll	ll	lm	--	ll	ll	ll	ll	ll	lm	ll	ll	ll	lm	ll	lm	lm	lm
SRO02_11803469	<hkxhk>	{01}	hk	hk	hk	kk	hh	hh	hh	hk	hh	hk	hh	hh	hk	hk	kk	hk	--	hk	--	hk	hk	hk	kk	hk	kk	hh	kk	hk	kk	hk	kk	hh	--	hk	kk	hk	kk	hk	--	kk	hk	hk	hh	kk	hh	hh	hk
SRO02_12509812	<hkxhk>	{00}	kk	hk	kk	hk	hh	hk	hk	kk	hk	kk	hk	hk	kk	hh	hk	kk	kk	--	hk	hh	kk	kk	hk	kk	hk	hk	hk	hh	hk	kk	hk	hk	hk	kk	hk	kk	hk	kk	--	hk	kk	kk	hk	hk	hk	kk	hh
SRO02_12665229	<hkxhk>	{00}	kk	kk	kk	hk	hh	hk	hk	kk	hk	kk	hk	hk	kk	hh	hk	kk	kk	hh	hk	hh	kk	kk	hk	kk	hk	hk	hk	hh	hk	kk	hk	hk	hk	kk	hk	kk	hk	kk	hh	hk	kk	kk	hk	hk	hk	kk	hh
SRO02_12361177	<lmxll>	{1-}	ll	ll	ll	ll	lm	lm	lm	ll	lm	ll	lm	lm	ll	lm	ll	ll	ll	lm	lm	lm	ll	ll	ll	ll	ll	lm	ll	lm	ll	ll	ll	lm	lm	ll	ll	ll	ll	ll	lm	ll	ll	ll	lm	ll	lm	ll	lm
SRO02_12744197	<hkxhk>	{01}	hk	hk	hk	kk	hk	hh	hh	hk	hh	hk	hh	hh	--	hk	kk	hk	--	hk	hh	hk	hk	kk	kk	hk	kk	hh	kk	hk	kk	hk	kk	hh	hh	hk	kk	hh	kk	hk	hk	kk	hk	hk	hh	kk	hh	hk	hk
SRO02_12402848	<nnxnp>	{-1}	nn	nn	nn	np	np	nn	nn	nn	nn	nn	nn	nn	nn	np	np	nn	nn	np	nn	np	nn	nn	np	nn	np	nn	np	np	np	nn	np	nn	nn	nn	np	nn	np	nn	np	np	nn	nn	nn	np	nn	nn	np
SRO02_14687558	<nnxnp>	{-0}	np	np	np	nn	nn	np	np	nn	np	np	np	np	np	nn	nn	np	np	nn	np	nn	np	np	nn	np	nn	np	nn	nn	nn	np	nn	np	np	np	nn	np	nn	np	nn	nn	np	np	np	nn	np	np	nn
SRO02_13218508	<nnxnp>	{-1}	nn	nn	nn	np	np	nn	nn	nn	np	nn	nn	nn	--	np	np	nn	nn	np	nn	np	nn	nn	np	nn	np	nn	np	np	np	nn	np	nn	nn	nn	np	nn	np	nn	np	np	nn	nn	nn	np	nn	nn	np
SRO02_13467513	<nnxnp>	{-1}	--	nn	nn	np	np	nn	nn	nn	np	nn	nn	nn	--	np	np	nn	nn	np	nn	np	nn	nn	np	--	np	nn	np	np	np	nn	np	nn	--	nn	np	nn	np	nn	np	np	nn	nn	nn	np	nn	nn	np
SRO02_14071677	<lmxll>	{0-}	lm	lm	lm	ll	ll	ll	ll	lm	ll	lm	ll	ll	lm	ll	lm	lm	--	ll	ll	ll	lm	lm	lm	lm	lm	ll	lm	ll	lm	lm	lm	ll	--	lm	lm	ll	lm	lm	--	lm	lm	lm	ll	lm	ll	lm	ll
SRO02_13256752	<hkxhk>	{00}	kk	kk	kk	hh	hh	hk	hk	kk	hh	kk	hk	hk	--	hh	hk	kk	kk	hh	hk	hh	kk	kk	hk	kk	hk	hk	hk	hh	hk	kk	hk	hk	hk	kk	hk	hk	hk	kk	hh	hk	kk	kk	hk	hk	hk	kk	--
SRO02_13218385	<lmxll>	{1-}	--	ll	ll	lm	lm	lm	lm	ll	lm	ll	lm	lm	ll	lm	ll	ll	--	lm	lm	lm	ll	ll	ll	ll	ll	lm	ll	lm	ll	ll	ll	lm	lm	ll	ll	lm	ll	ll	lm	ll	ll	ll	lm	ll	lm	ll	lm
SRO02_14164100	<lmxll>	{1-}	ll	ll	ll	lm	lm	lm	lm	ll	lm	ll	lm	lm	ll	lm	ll	ll	ll	lm	lm	lm	ll	ll	ll	ll	ll	lm	ll	lm	ll	ll	ll	lm	lm	ll	ll	lm	ll	ll	--	ll	ll	ll	lm	ll	lm	ll	lm
SRO02_16063470	<nnxnp>	{-0}	np	np	np	nn	nn	np	np	np	nn	np	np	np	np	nn	nn	np	np	nn	np	nn	np	np	--	np	nn	nn	--	nn	nn	np	nn	np	np	np	nn	np	--	np	--	nn	np	np	np	nn	np	np	nn
SRO02_14174324	<lmxll>	{0-}	lm	lm	lm	ll	ll	ll	ll	lm	ll	lm	ll	ll	lm	ll	lm	lm	lm	ll	ll	ll	lm	lm	lm	lm	lm	ll	lm	ll	lm	lm	lm	ll	ll	lm	lm	ll	lm	lm	ll	lm	lm	lm	ll	lm	ll	lm	ll
SRO02_14451679	<lmxll>	{1-}	ll	ll	ll	lm	lm	lm	lm	ll	lm	ll	lm	lm	ll	lm	ll	ll	ll	lm	lm	lm	ll	ll	ll	ll	ll	lm	ll	lm	ll	ll	ll	lm	lm	ll	ll	lm	ll	ll	lm	ll	ll	ll	lm	ll	lm	ll	lm
SRO02_13093280	<lmxll>	{0-}	lm	lm	lm	ll	ll	ll	ll	lm	ll	lm	ll	ll	lm	ll	lm	lm	lm	ll	ll	ll	lm	ll	lm	--	lm	ll	lm	ll	lm	lm	lm	ll	ll	lm	--	ll	lm	lm	ll	lm	lm	lm	ll	lm	ll	lm	ll
SRO02_16651193	<nnxnp>	{-0}	np	np	np	nn	nn	np	np	np	nn	np	np	np	nn	nn	nn	np	np	nn	np	nn	np	np	nn	np	nn	nn	nn	nn	nn	np	nn	np	np	np	nn	np	nn	np	nn	nn	np	np	np	nn	np	np	nn
SRO02_13225232	<lmxll>	{0-}	lm	lm	lm	ll	ll	ll	ll	lm	ll	lm	ll	ll	lm	ll	lm	lm	lm	ll	ll	ll	lm	lm	lm	lm	lm	ll	lm	ll	lm	lm	lm	ll	--	lm	lm	ll	lm	lm	ll	lm	lm	lm	ll	lm	ll	lm	ll
SRO02_13391772	<lmxll>	{1-}	ll	ll	ll	lm	lm	lm	lm	ll	lm	ll	lm	lm	ll	lm	ll	ll	--	lm	--	lm	ll	ll	ll	ll	ll	lm	ll	lm	ll	ll	ll	lm	lm	ll	ll	lm	ll	ll	--	ll	ll	ll	lm	ll	lm	ll	lm
SRO02_13225279	<lmxll>	{0-}	lm	lm	lm	ll	ll	ll	ll	lm	ll	lm	ll	ll	lm	ll	lm	lm	lm	ll	ll	ll	lm	lm	lm	lm	lm	ll	lm	ll	lm	lm	lm	ll	ll	lm	lm	ll	lm	lm	ll	lm	lm	lm	ll	lm	ll	lm	ll
SRO02_13436194	<lmxll>	{1-}	ll	ll	ll	lm	lm	lm	lm	ll	lm	ll	lm	lm	ll	lm	ll	ll	ll	ll	lm	lm	ll	ll	ll	ll	ll	lm	ll	lm	ll	ll	ll	lm	lm	ll	ll	lm	ll	ll	lm	ll	ll	ll	lm	ll	lm	ll	lm
SRO02_14750273	<lmxll>	{1-}	ll	lm	ll	lm	lm	lm	lm	ll	lm	ll	lm	lm	ll	lm	ll	ll	ll	ll	lm	lm	ll	ll	ll	ll	ll	lm	ll	lm	ll	ll	ll	lm	lm	ll	ll	lm	ll	ll	lm	ll	ll	ll	lm	ll	lm	ll	lm
SRO02_13486193	<lmxll>	{1-}	ll	lm	ll	lm	lm	lm	lm	ll	lm	ll	lm	lm	ll	lm	ll	ll	ll	--	--	--	ll	ll	ll	ll	ll	lm	ll	lm	ll	ll	ll	lm	--	ll	ll	lm	--	ll	lm	ll	ll	ll	lm	ll	lm	ll	lm
SRO02_13104952	<lmxll>	{1-}	ll	lm	ll	lm	lm	lm	lm	ll	lm	ll	lm	lm	ll	lm	ll	ll	ll	--	lm	lm	ll	ll	ll	ll	ll	lm	ll	lm	ll	ll	ll	lm	lm	ll	ll	lm	ll	ll	lm	ll	ll	ll	lm	ll	lm	ll	lm
SRO02_17407060	<nnxnp>	{-1}	nn	np	nn	np	np	nn	nn	nn	np	nn	--	nn	nn	np	np	nn	nn	--	--	np	nn	nn	np	nn	np	np	np	np	np	nn	np	nn	nn	nn	np	nn	np	nn	np	np	nn	nn	nn	np	nn	nn	np
SRO02_13438806	<lmxll>	{1-}	ll	lm	ll	lm	lm	lm	--	ll	lm	ll	lm	lm	ll	lm	ll	ll	ll	--	--	lm	ll	ll	ll	ll	ll	lm	ll	lm	ll	ll	ll	lm	--	ll	ll	lm	ll	ll	--	ll	ll	ll	lm	ll	lm	ll	lm
SRO02_13181188	<lmxll>	{1-}	ll	lm	ll	lm	lm	ll	lm	ll	lm	ll	lm	lm	ll	lm	ll	ll	ll	lm	lm	lm	ll	ll	ll	ll	ll	lm	ll	lm	ll	ll	ll	lm	lm	ll	ll	lm	ll	ll	--	ll	ll	ll	lm	ll	lm	ll	lm
SRO02_15200258	<nnxnp>	{-0}	np	np	np	nn	nn	np	np	np	nn	np	np	np	--	nn	nn	np	np	nn	np	np	np	np	nn	np	nn	nn	nn	nn	nn	np	nn	np	np	np	nn	np	nn	np	nn	nn	np	np	np	nn	np	np	nn
SRO02_15950252	<hkxhk>	{10}	hk	hk	hk	hk	hk	kk	kk	hk	hk	hk	kk	kk	hk	hk	hh	hk	hk	hk	kk	hk	hk	hk	hh	hk	hh	hk	hh	hk	hh	kk	hh	kk	kk	kk	hh	kk	hh	hk	hk	hh	hk	hk	kk	hh	kk	hk	hk
SRO02_15868714	<lmxll>	{1-}	ll	ll	ll	lm	lm	lm	lm	ll	lm	ll	lm	lm	ll	lm	ll	ll	ll	lm	lm	lm	ll	ll	ll	ll	ll	lm	ll	lm	ll	lm	ll	lm	lm	lm	ll	lm	ll	ll	lm	ll	ll	ll	lm	ll	lm	ll	lm
SRO02_15792845	<lmxll>	{0-}	lm	lm	lm	ll	ll	ll	ll	lm	ll	lm	ll	ll	lm	ll	lm	lm	lm	ll	ll	ll	lm	lm	lm	lm	lm	ll	lm	ll	lm	ll	lm	ll	ll	ll	lm	ll	lm	lm	ll	lm	lm	lm	ll	lm	ll	lm	ll
SRO02_15868686	<nnxnp>	{-0}	np	np	np	nn	nn	np	np	np	nn	np	np	np	np	nn	nn	np	np	nn	np	nn	np	np	nn	np	nn	nn	nn	nn	nn	np	nn	np	np	np	nn	np	nn	np	nn	nn	np	np	np	nn	np	np	nn
SRO02_15229268	<nnxnp>	{-0}	np	np	np	nn	nn	np	np	np	nn	np	np	np	--	nn	nn	np	np	nn	np	nn	np	np	nn	np	nn	nn	nn	nn	nn	np	nn	np	np	np	nn	np	nn	np	nn	nn	np	np	np	nn	np	np	nn
SRO02_17512951	<hkxhk>	{00}	kk	kk	kk	hh	hh	hk	hk	kk	hh	kk	hk	hk	kk	hh	hk	kk	kk	hh	hk	hh	kk	kk	hk	kk	hk	hh	hk	hh	hk	hk	hk	hk	hk	hk	hk	hk	hk	kk	hh	hk	kk	kk	hk	hk	hk	hk	hh
SRO02_18951433	<lmxll>	{0-}	lm	lm	lm	ll	ll	ll	ll	lm	ll	lm	ll	ll	lm	ll	lm	lm	lm	ll	ll	ll	lm	lm	lm	lm	lm	ll	lm	ll	lm	ll	lm	ll	ll	ll	lm	ll	lm	lm	ll	lm	lm	lm	ll	lm	ll	ll	ll
SRO02_19047114	<lmxll>	{1-}	ll	ll	ll	lm	lm	lm	lm	ll	lm	ll	lm	lm	ll	lm	ll	ll	ll	lm	lm	lm	ll	ll	ll	ll	ll	lm	ll	lm	ll	lm	ll	lm	lm	lm	ll	lm	ll	ll	lm	ll	ll	ll	lm	ll	lm	lm	lm
SRO02_19662253	<lmxll>	{1-}	ll	lm	ll	lm	lm	lm	lm	ll	lm	ll	lm	lm	ll	lm	ll	ll	--	lm	lm	lm	ll	ll	ll	ll	ll	lm	ll	lm	ll	lm	ll	lm	lm	lm	ll	lm	ll	ll	lm	ll	ll	ll	lm	ll	lm	lm	lm
SRO02_18139053	<hkxhk>	{11}	hh	hh	hh	kk	kk	hk	hk	hh	kk	hh	hk	hk	hh	kk	hk	hh	hh	kk	hk	kk	hh	hh	hk	hh	hk	kk	hk	kk	hk	hk	hk	hk	hk	hk	hk	hk	hk	hh	kk	hk	hh	hh	hk	hk	hk	hk	kk
Ri20466_SSR	<nnxnp>	{-0}	np	np	np	nn	nn	np	np	np	nn	np	nn	np	np	nn	np	np	np	--	np	nn	np	np	nn	np	nn	nn	np	nn	nn	np	nn	np	np	np	nn	--	nn	np	nn	nn	np	np	np	nn	np	np	nn
Ri11086_SSR	<lmxll>	{0-}	lm	lm	lm	ll	ll	ll	ll	lm	ll	lm	ll	ll	lm	ll	lm	lm	lm	--	ll	ll	lm	lm	lm	lm	lm	ll	lm	ll	lm	ll	lm	ll	ll	ll	lm	--	--	lm	ll	lm	lm	--	ll	lm	ll	ll	--
SRO02_20200074	<nnxnp>	{-0}	np	np	np	nn	nn	np	--	np	nn	np	np	np	np	nn	np	np	np	nn	nn	--	np	np	nn	np	nn	nn	np	nn	nn	np	nn	np	np	np	--	np	nn	np	nn	nn	np	np	np	nn	np	np	nn
SRO02_31331874	<hkxhk>	{10}	hk	hk	hk	hk	hk	kk	kk	hk	hk	hk	kk	kk	hk	hk	hk	hk	--	hk	kk	hk	hk	hk	hh	hk	hh	hk	hk	kk	hh	kk	hh	kk	kk	kk	hh	kk	hh	hk	hk	hh	hk	hk	kk	hh	kk	kk	hk
SRO02_31331840	<hkxhk>	{01}	hk	hk	hk	hk	hk	hh	hh	hk	hk	hk	hh	hh	--	hk	hk	hk	--	hk	hh	hk	hk	hk	kk	hk	kk	hk	hk	hh	kk	hh	kk	hh	hh	hh	kk	hh	kk	hk	hk	kk	hk	hk	hh	kk	hh	hh	hk
SRO02_30355801	<lmxll>	{1-}	ll	ll	ll	lm	lm	lm	lm	ll	lm	ll	lm	lm	ll	lm	ll	ll	ll	lm	lm	lm	ll	ll	ll	ll	ll	lm	ll	lm	ll	lm	ll	lm	lm	lm	ll	lm	ll	ll	lm	ll	ll	ll	lm	ll	lm	lm	lm
SRO02_30657870	<lmxll>	{0-}	lm	lm	lm	ll	ll	ll	ll	lm	ll	lm	ll	ll	lm	ll	lm	lm	lm	ll	ll	ll	lm	lm	lm	lm	lm	ll	lm	ll	lm	ll	lm	ll	ll	ll	lm	ll	lm	lm	ll	lm	lm	lm	ll	lm	ll	ll	ll
Ro8486_SSR	<lmxll>	{0-}	lm	--	lm	ll	ll	ll	ll	lm	ll	lm	--	ll	lm	ll	lm	--	lm	--	ll	--	lm	lm	lm	lm	lm	--	lm	--	lm	ll	lm	ll	ll	ll	lm	ll	lm	lm	ll	lm	--	lm	ll	lm	ll	ll	ll
SRO02_31293000	<nnxnp>	{-1}	nn	nn	nn	np	np	nn	nn	nn	np	nn	nn	nn	nn	np	nn	nn	nn	np	nn	np	nn	nn	np	nn	np	np	nn	nn	np	nn	np	nn	--	nn	np	nn	np	nn	--	np	nn	nn	nn	np	nn	nn	np
SRO02_31947099	<lmxll>	{1-}	ll	ll	ll	lm	lm	lm	lm	ll	lm	ll	lm	lm	ll	lm	ll	ll	ll	lm	lm	lm	ll	ll	ll	--	ll	lm	ll	lm	ll	lm	ll	lm	lm	lm	ll	lm	ll	ll	lm	ll	ll	ll	lm	ll	lm	lm	lm
SRO02_32660977	<hkxhk>	{11}	hh	hk	hh	kk	--	hk	--	hh	kk	hh	hk	hk	hk	kk	hh	hk	hh	kk	--	kk	hh	hh	hk	hh	hk	kk	hh	hk	hk	hk	hk	kk	--	--	hk	hk	hk	hk	--	hk	hh	hh	hk	hk	hk	--	kk
SRO02_32646986	<nnxnp>	{-1}	nn	nn	nn	np	np	nn	nn	nn	np	nn	nn	nn	--	np	nn	np	nn	np	nn	np	nn	nn	np	nn	np	np	nn	nn	np	nn	np	np	nn	nn	np	nn	np	np	np	np	nn	nn	nn	np	nn	nn	--
SRO02_32646988	<lmxll>	{0-}	lm	lm	lm	ll	ll	ll	ll	lm	ll	lm	ll	ll	--	ll	lm	lm	lm	ll	ll	ll	lm	lm	lm	lm	lm	ll	lm	ll	lm	ll	lm	ll	ll	ll	lm	ll	lm	lm	ll	lm	lm	lm	ll	lm	ll	ll	--
Ro17803_SSR	<efxeg>	{00}	fg	fg	fg	ee	ee	eg	eg	fg	ee	fg	ee	eg	fg	ee	fg	ef	fg	--	eg	ee	fg	fg	ef	fg	ef	ee	fg	eg	ef	eg	ef	ee	eg	eg	ef	eg	ef	ef	ee	ef	fg	fg	eg	ef	--	eg	--
SRO02_36204752	<lmxll>	{0-}	lm	lm	lm	ll	ll	ll	ll	lm	ll	lm	ll	ll	lm	ll	lm	lm	lm	ll	ll	ll	lm	lm	lm	lm	lm	ll	lm	ll	lm	ll	lm	ll	ll	ll	lm	ll	ll	lm	ll	lm	lm	lm	ll	lm	ll	ll	ll
SRO02_34522475	<nnxnp>	{-0}	np	np	np	nn	nn	np	np	np	nn	np	np	np	nn	nn	np	nn	np	nn	np	nn	np	np	nn	np	nn	nn	np	np	nn	np	nn	nn	--	np	nn	np	nn	nn	nn	nn	np	np	np	nn	np	np	nn
SRO02_34522489	<hkxhk>	{10}	hk	hk	hk	hk	hk	kk	kk	hk	hk	hk	kk	kk	hh	hk	kk	hh	hk	hk	kk	hk	hk	hk	hh	hk	hh	hk	hk	kk	hh	kk	hh	hk	--	kk	hh	kk	hh	hh	hk	hh	hk	hk	kk	hh	kk	kk	hk
SRO02_34814121	<lmxll>	{0-}	lm	lm	lm	ll	ll	ll	ll	lm	ll	lm	lm	ll	--	ll	ll	lm	lm	ll	ll	ll	lm	lm	lm	--	lm	ll	lm	ll	lm	ll	lm	ll	ll	ll	lm	ll	lm	lm	ll	lm	lm	lm	ll	lm	ll	ll	ll
SRO02_33922350	<nnxnp>	{-1}	nn	nn	nn	np	np	nn	nn	nn	np	nn	nn	nn	np	np	nn	np	nn	np	nn	np	nn	nn	np	nn	np	np	nn	nn	np	nn	np	np	nn	nn	np	nn	np	np	np	np	nn	nn	nn	np	nn	nn	np
SRO02_33922353	<nnxnp>	{-1}	nn	nn	nn	np	np	nn	nn	nn	np	nn	nn	nn	np	np	nn	np	nn	np	nn	np	nn	nn	np	nn	np	np	nn	nn	np	nn	np	np	nn	nn	np	nn	np	np	np	np	nn	nn	nn	np	nn	nn	np
SRO02_35411509	<lmxll>	{1-}	ll	ll	ll	lm	lm	lm	lm	ll	lm	ll	ll	lm	ll	lm	lm	ll	ll	--	lm	lm	ll	ll	ll	ll	ll	lm	ll	ll	ll	lm	ll	lm	lm	lm	ll	lm	ll	ll	lm	ll	ll	ll	lm	ll	lm	lm	lm
SRO02_35739641	<hkxhk>	{00}	kk	hk	kk	hh	hh	hk	hk	kk	hh	kk	--	hk	hk	hh	hk	hk	kk	hh	hk	hh	kk	kk	hk	kk	hk	hh	kk	hk	hk	hk	hk	hh	hk	hk	hk	hk	hk	hk	--	hk	kk	kk	hk	hk	hk	hk	hh
SRO02_35739585	<hkxhk>	{00}	kk	hk	kk	hh	hh	hk	hk	kk	hh	kk	kk	hk	hk	hh	hk	hk	kk	hh	hk	hh	kk	kk	hk	kk	hk	hh	kk	hk	hk	hk	hk	hh	--	hk	hk	hk	hk	hk	hh	hh	kk	kk	hk	hk	hk	hk	hh
SRO02_36119073	<nnxnp>	{-1}	nn	np	nn	np	np	nn	nn	nn	np	nn	nn	nn	np	np	nn	np	nn	np	--	np	nn	nn	np	nn	np	np	nn	nn	np	nn	np	np	nn	nn	np	nn	np	np	np	np	nn	nn	nn	np	nn	nn	np
SRO02_36184822	<nnxnp>	{-1}	nn	np	nn	np	np	nn	nn	nn	np	nn	--	nn	np	np	nn	np	nn	np	nn	np	nn	nn	np	nn	np	np	nn	--	np	nn	np	np	nn	nn	np	nn	nn	np	np	np	nn	nn	nn	np	nn	nn	np
SRO02_36511550	<nnxnp>	{-0}	np	nn	np	nn	nn	np	np	np	nn	np	np	np	--	nn	np	nn	np	nn	nn	nn	np	np	nn	np	nn	nn	np	np	nn	np	nn	nn	np	np	nn	np	nn	nn	nn	nn	np	np	np	nn	np	np	nn
SRO02_36600216	<hkxhk>	{11}	hh	hk	hh	kk	kk	hk	hk	hh	kk	hh	hh	hk	hk	kk	hk	hk	hh	kk	hk	kk	hh	hh	hk	hh	hk	kk	hh	hk	hk	hk	hk	kk	hk	hk	hk	hk	hk	hk	--	hk	hh	hh	hk	hk	hk	hk	kk
SRO02_37092072	<hkxhk>	{10}	hk	hh	hk	hk	hk	kk	kk	hk	hk	hk	hk	kk	--	hk	kk	hh	hk	hk	kk	hk	hk	hk	hh	hk	hh	hk	hk	kk	hh	kk	hh	hk	kk	kk	hh	kk	hh	hh	hk	hh	hh	hk	kk	hh	kk	kk	hk
SRO02_35786857	<lmxll>	{1-}	ll	ll	ll	lm	lm	lm	lm	ll	lm	ll	ll	lm	ll	lm	lm	ll	ll	lm	lm	lm	ll	ll	ll	ll	ll	lm	ll	lm	ll	lm	ll	lm	lm	lm	ll	lm	ll	ll	--	ll	ll	ll	lm	ll	lm	lm	lm
SRO02_36953638	<nnxnp>	{-1}	nn	np	nn	np	np	nn	nn	nn	np	nn	nn	nn	np	np	nn	np	nn	np	nn	np	nn	nn	np	nn	np	np	nn	nn	np	nn	np	np	nn	nn	np	nn	np	np	np	np	np	nn	nn	np	nn	nn	np
SRO02_36934330	<nnxnp>	{-1}	nn	np	nn	np	np	nn	nn	nn	np	nn	nn	nn	np	np	nn	np	nn	np	nn	--	nn	nn	np	nn	np	np	nn	nn	np	nn	np	np	nn	nn	np	nn	np	np	np	np	np	nn	nn	np	nn	nn	np
SRO02_37585686	<hkxhk>	{10}	hk	hh	hk	hk	hk	kk	kk	hk	hk	hk	hk	kk	--	--	kk	hh	hk	hk	kk	hk	hk	hk	hh	hk	hh	hk	hk	kk	hh	kk	hh	hk	kk	kk	hh	kk	hh	hh	hk	hh	hh	hk	kk	hh	kk	kk	hk
SRO02_37222508	<nnxnp>	{-0}	np	nn	np	nn	nn	np	np	np	nn	np	np	np	nn	nn	np	nn	np	nn	np	nn	np	np	nn	np	nn	nn	np	np	nn	np	nn	nn	np	np	nn	np	nn	nn	nn	nn	nn	np	np	nn	np	np	nn
SRO02_40323758	<lmxll>	{1-}	ll	ll	ll	lm	lm	ll	lm	ll	lm	ll	ll	lm	ll	lm	lm	ll	ll	lm	lm	lm	ll	ll	ll	ll	ll	lm	ll	lm	ll	lm	ll	lm	lm	lm	ll	lm	ll	ll	lm	ll	ll	ll	lm	ll	lm	lm	lm
SRO02_39657357	<lmxll>	{1-}	ll	ll	ll	lm	lm	ll	lm	ll	lm	ll	ll	lm	--	lm	lm	ll	ll	lm	lm	lm	ll	ll	ll	ll	ll	lm	ll	lm	ll	lm	ll	lm	lm	lm	ll	lm	ll	ll	lm	ll	ll	ll	lm	ll	lm	lm	lm
SRO02_39227292	<lmxll>	{1-}	ll	ll	ll	lm	lm	ll	lm	ll	lm	ll	ll	lm	ll	lm	lm	ll	ll	lm	lm	lm	ll	ll	ll	ll	ll	lm	ll	lm	ll	lm	ll	lm	lm	lm	ll	lm	ll	ll	lm	ll	ll	ll	lm	ll	lm	lm	lm
SRO02_38605565	<nnxnp>	{-0}	np	nn	np	nn	nn	np	np	np	nn	np	np	np	nn	nn	np	nn	np	nn	np	nn	np	np	nn	np	nn	nn	np	np	np	np	nn	nn	np	np	nn	np	nn	nn	nn	nn	nn	np	np	nn	np	np	nn
SRO02_38388007	<hkxhk>	{10}	hk	hh	hk	hk	hk	kk	kk	hk	hk	hk	hk	kk	hh	hk	kk	hh	hk	hk	kk	hk	hk	hk	hh	hk	hh	hk	hk	kk	hk	kk	hh	hk	kk	kk	hh	kk	hh	hh	hk	hh	hh	hk	kk	hh	kk	kk	hh
SRO02_38387975	<hkxhk>	{10}	hk	hh	hk	hk	hk	kk	kk	hk	hk	hk	hk	kk	hh	hk	kk	hh	hk	hk	kk	hk	hk	hk	hh	hk	hh	hk	hk	kk	hk	kk	hh	hk	kk	kk	hh	kk	hh	hh	hk	hh	hh	hk	kk	hh	kk	kk	hh
SRO02_38388018	<hkxhk>	{10}	hk	hh	hk	hk	hk	kk	kk	hk	hk	hk	hk	kk	hh	hk	kk	hh	hk	hk	kk	hk	hk	hk	hh	hk	hh	hk	hk	kk	hk	kk	hh	hk	kk	kk	hh	kk	hh	hh	hk	hh	hh	hk	kk	hh	kk	kk	hh
SRO02_38388084	<hkxhk>	{01}	hk	kk	hk	hk	hk	hh	hh	hk	hk	hk	hk	hh	--	hk	hh	kk	hk	hk	hh	hk	hk	kk	kk	hk	kk	hk	hk	hh	hk	hh	kk	hk	hh	hh	kk	hh	kk	kk	hk	kk	kk	hk	hh	kk	hh	hh	hk
SRO02_38829479	<nnxnp>	{-0}	np	nn	np	nn	nn	np	np	np	nn	np	np	np	--	nn	np	nn	np	nn	np	nn	np	nn	nn	--	nn	nn	np	np	np	np	nn	nn	nn	np	nn	np	nn	nn	nn	nn	nn	np	np	nn	np	np	nn
SRO02_38157414	<lmxll>	{1-}	ll	lm	ll	lm	lm	lm	lm	ll	lm	ll	ll	lm	ll	lm	lm	ll	--	lm	--	lm	ll	ll	ll	ll	ll	lm	ll	lm	ll	lm	ll	lm	lm	lm	ll	lm	ll	ll	--	ll	ll	ll	ll	ll	lm	lm	lm
SRO03_1725452	<lmxll>	{0-}	ll	lm	lm	lm	ll	lm	ll	ll	lm	ll	lm	ll	lm	ll	ll	lm	lm	lm	ll	lm	lm	lm	lm	lm	ll	lm	ll	lm	ll	lm	ll	ll	--	ll	lm	lm	ll	ll	lm	ll	ll	lm	ll	lm	lm	ll	lm
SRO03_2765485	<lmxll>	{0-}	ll	lm	lm	lm	ll	lm	ll	ll	lm	ll	lm	ll	lm	lm	ll	lm	lm	lm	--	lm	lm	lm	lm	lm	ll	lm	ll	lm	ll	lm	ll	ll	lm	ll	lm	lm	--	ll	--	ll	ll	lm	ll	lm	lm	ll	lm
SRO03_2838327	<hkxhk>	{01}	hk	hk	hk	hk	hk	kk	hk	hh	hk	hh	kk	hk	kk	kk	hh	kk	kk	kk	hk	hk	hk	hh	kk	hk	hh	hk	--	hk	hh	hk	hk	hh	hk	hk	kk	kk	hh	hh	kk	hh	hk	hk	hk	kk	hk	hk	hk
SRO03_2328378	<lmxll>	{1-}	lm	ll	ll	ll	lm	ll	lm	lm	ll	lm	ll	lm	ll	ll	lm	ll	ll	ll	lm	ll	ll	lm	ll	ll	lm	ll	lm	ll	lm	ll	lm	lm	ll	lm	ll	ll	lm	lm	ll	lm	lm	ll	lm	ll	ll	lm	ll
SRO03_2357717	<lmxll>	{0-}	ll	lm	lm	lm	ll	lm	ll	ll	lm	ll	lm	ll	lm	lm	ll	lm	lm	lm	ll	lm	lm	ll	lm	lm	ll	lm	ll	lm	ll	lm	ll	ll	lm	ll	lm	lm	ll	ll	lm	ll	ll	lm	ll	lm	lm	ll	lm
SRO03_1957198	<nnxnp>	{-0}	nn	np	np	np	nn	nn	nn	np	np	np	nn	nn	nn	nn	np	nn	nn	nn	--	np	np	np	np	np	np	np	np	np	np	np	nn	np	np	nn	np	nn	np	np	--	np	nn	np	nn	nn	np	nn	np
SRO03_2383859	<hkxhk>	{10}	hk	hk	hk	hk	hk	hh	hk	kk	hk	kk	hh	hk	hh	hh	kk	hh	hh	hh	hk	hk	hk	kk	hk	hk	kk	hk	kk	hk	kk	hk	hk	kk	hk	hk	hk	hh	kk	kk	hh	kk	hk	hk	hk	hh	hk	hk	hk
Ri11795_SSR	<hkxhk>	{00}	hh	kk	kk	kk	hh	hk	hh	hk	kk	hk	kk	hh	hk	hk	hk	hk	hk	--	hh	kk	kk	hk	hk	kk	hk	kk	hk	kk	hk	kk	hh	hk	kk	hh	kk	hk	hk	hk	hk	hk	hh	kk	hh	hk	kk	hh	hk
SRO03_4339414	<lmxll>	{0-}	ll	lm	lm	lm	ll	lm	ll	ll	lm	ll	lm	ll	lm	lm	ll	lm	lm	lm	ll	lm	lm	ll	lm	lm	lm	lm	ll	lm	ll	lm	ll	ll	lm	ll	lm	lm	ll	ll	lm	ll	ll	lm	ll	lm	lm	ll	ll
SRO03_5037301	<lmxll>	{0-}	ll	lm	lm	lm	ll	lm	ll	ll	lm	ll	lm	ll	--	lm	ll	lm	lm	lm	ll	lm	lm	lm	lm	lm	lm	lm	ll	lm	ll	lm	ll	ll	--	ll	lm	lm	ll	ll	lm	ll	ll	lm	ll	lm	lm	ll	ll
SRO03_7143163	<lmxll>	{1-}	lm	ll	ll	ll	lm	ll	lm	lm	ll	lm	ll	lm	ll	ll	lm	ll	ll	ll	lm	ll	ll	--	ll	ll	ll	ll	lm	ll	lm	ll	lm	lm	--	lm	--	ll	lm	lm	ll	lm	lm	ll	lm	ll	ll	lm	lm
SRO03_7605296	<lmxll>	{1-}	ll	ll	ll	ll	lm	ll	lm	lm	ll	lm	ll	lm	ll	ll	lm	ll	ll	ll	lm	ll	ll	ll	ll	ll	ll	ll	lm	ll	lm	ll	lm	lm	ll	lm	ll	ll	lm	lm	ll	lm	lm	ll	lm	ll	ll	--	lm
SRO03_7279697	<lmxll>	{1-}	ll	ll	ll	ll	lm	ll	ll	lm	ll	lm	ll	lm	--	ll	lm	ll	ll	ll	lm	ll	ll	ll	ll	ll	ll	ll	lm	ll	lm	ll	lm	lm	ll	lm	ll	ll	lm	lm	ll	lm	lm	ll	lm	ll	ll	lm	lm
SRO03_6363703	<lmxll>	{1-}	lm	ll	ll	ll	lm	ll	lm	lm	ll	lm	ll	lm	--	ll	lm	ll	ll	ll	lm	ll	ll	lm	ll	--	ll	ll	lm	ll	lm	ll	lm	lm	ll	lm	ll	ll	lm	lm	ll	lm	lm	ll	lm	ll	ll	lm	lm
SRO03_6749517	<lmxll>	{1-}	lm	ll	ll	ll	lm	ll	lm	lm	ll	lm	ll	lm	ll	ll	lm	ll	ll	ll	lm	ll	ll	lm	ll	ll	ll	ll	lm	ll	lm	ll	lm	lm	ll	lm	ll	ll	lm	lm	ll	lm	lm	ll	lm	ll	ll	lm	lm
SRO03_6741315	<lmxll>	{1-}	lm	ll	ll	ll	lm	ll	lm	lm	ll	lm	ll	lm	ll	ll	lm	ll	ll	ll	lm	ll	ll	lm	ll	ll	ll	ll	lm	ll	lm	ll	lm	lm	ll	lm	ll	ll	lm	lm	ll	lm	lm	ll	lm	ll	ll	lm	lm
SRO03_6741301	<lmxll>	{1-}	lm	ll	ll	ll	lm	ll	lm	lm	ll	lm	ll	lm	ll	ll	lm	ll	ll	ll	--	--	ll	lm	ll	--	ll	ll	lm	ll	lm	ll	lm	lm	ll	lm	ll	ll	lm	lm	ll	lm	lm	ll	lm	ll	ll	lm	lm
SRO03_5696267	<nnxnp>	{-0}	nn	np	nn	nn	nn	nn	--	np	np	np	nn	nn	nn	nn	np	nn	nn	nn	nn	np	nn	np	nn	np	np	np	nn	nn	nn	np	nn	np	np	nn	np	nn	np	np	nn	np	nn	np	nn	nn	np	nn	np
SRO03_5523656	<nnxnp>	{-0}	nn	np	nn	nn	nn	nn	nn	np	np	np	nn	nn	nn	nn	np	nn	nn	nn	nn	np	nn	nn	nn	np	np	np	nn	nn	nn	np	nn	np	np	nn	np	nn	np	np	nn	np	nn	np	nn	nn	np	nn	np
SRO03_5523614	<nnxnp>	{-0}	nn	np	nn	nn	nn	nn	nn	np	np	np	nn	nn	nn	nn	np	nn	nn	nn	nn	np	nn	nn	nn	np	np	np	nn	nn	nn	np	nn	np	np	nn	np	nn	np	np	nn	np	nn	np	nn	nn	np	nn	np
SRO03_5685586	<nnxnp>	{-0}	nn	np	nn	nn	nn	nn	nn	np	np	nn	nn	nn	nn	nn	np	nn	nn	nn	nn	np	nn	nn	nn	np	np	np	nn	nn	nn	np	nn	np	np	nn	np	nn	np	np	nn	np	nn	np	nn	nn	np	nn	np
SRO03_6849462	<nnxnp>	{-1}	np	nn	np	np	np	np	np	nn	nn	np	np	np	np	np	nn	np	np	np	np	nn	np	np	np	nn	nn	nn	np	np	np	nn	np	nn	nn	np	nn	np	nn	nn	np	nn	np	nn	np	np	nn	nn	nn
SRO03_7284404	<nnxnp>	{-0}	nn	np	nn	nn	nn	nn	nn	np	np	nn	nn	nn	nn	nn	np	nn	nn	nn	nn	np	nn	np	nn	np	np	np	nn	nn	nn	np	nn	np	np	nn	np	nn	nn	np	nn	np	nn	np	nn	nn	np	np	np
SRO03_8758549	<lmxll>	{1-}	ll	ll	ll	ll	lm	ll	lm	ll	ll	lm	ll	ll	ll	ll	lm	ll	ll	ll	lm	ll	ll	lm	ll	ll	ll	ll	lm	ll	lm	ll	lm	lm	ll	lm	ll	lm	lm	lm	ll	lm	ll	ll	lm	ll	ll	ll	lm
SRO03_8758550	<lmxll>	{1-}	ll	ll	ll	ll	lm	ll	lm	lm	ll	lm	ll	ll	ll	ll	lm	ll	ll	ll	lm	ll	ll	lm	ll	ll	ll	ll	lm	ll	lm	ll	lm	lm	ll	lm	ll	lm	lm	lm	ll	lm	ll	ll	lm	ll	ll	ll	lm
SRO03_10071128	<lmxll>	{0-}	lm	lm	lm	lm	ll	lm	ll	ll	lm	ll	lm	ll	lm	lm	ll	lm	lm	lm	ll	lm	lm	ll	lm	lm	lm	lm	ll	lm	ll	lm	ll	ll	lm	ll	lm	ll	ll	ll	lm	ll	lm	lm	ll	ll	lm	lm	ll
SRO03_9475248	<nnxnp>	{-0}	nn	np	nn	nn	nn	nn	nn	np	np	nn	nn	nn	nn	nn	np	np	nn	nn	nn	nn	nn	np	nn	nn	np	np	nn	nn	nn	np	nn	np	np	nn	np	nn	nn	np	nn	nn	nn	np	nn	nn	np	np	nn
SRO03_9999811	<lmxll>	{1-}	ll	ll	ll	ll	lm	ll	lm	lm	ll	lm	ll	lm	ll	ll	lm	ll	ll	ll	--	ll	ll	ll	ll	ll	ll	ll	lm	ll	lm	ll	lm	lm	--	lm	ll	lm	lm	lm	ll	lm	ll	ll	lm	lm	ll	ll	lm
SRO03_9987045	<lmxll>	{0-}	lm	lm	lm	lm	ll	lm	ll	ll	lm	ll	lm	ll	lm	lm	ll	lm	lm	lm	ll	lm	lm	lm	lm	lm	lm	lm	ll	lm	ll	lm	ll	ll	lm	ll	lm	ll	ll	ll	lm	ll	lm	lm	ll	ll	lm	lm	ll
SRO03_9475209	<hkxhk>	{10}	hh	hh	--	hh	hk	hh	hk	kk	hk	hk	hh	hk	hh	hh	kk	hk	hh	hh	hk	hh	hh	hk	hh	hh	hk	hk	hk	hh	hk	hk	hk	kk	--	hk	hk	hk	--	kk	hh	hk	hh	hk	hk	hh	hk	hk	kk
SRO03_9652825	<lmxll>	{1-}	ll	ll	ll	ll	lm	ll	lm	lm	ll	lm	ll	lm	ll	ll	lm	ll	ll	ll	lm	ll	ll	ll	ll	ll	ll	ll	lm	ll	lm	ll	lm	lm	ll	lm	ll	lm	lm	lm	ll	lm	ll	ll	lm	ll	ll	--	lm
SRO03_9717084	<lmxll>	{0-}	ll	lm	lm	lm	ll	lm	ll	ll	lm	ll	lm	ll	lm	lm	ll	lm	lm	lm	ll	lm	lm	lm	lm	lm	lm	lm	ll	lm	ll	lm	ll	ll	lm	ll	lm	ll	ll	ll	lm	ll	lm	lm	ll	lm	lm	lm	ll
SRO03_10602601	<lmxll>	{1-}	ll	ll	ll	ll	lm	ll	lm	lm	lm	lm	ll	lm	ll	ll	lm	ll	ll	ll	lm	ll	ll	lm	ll	ll	ll	ll	lm	ll	lm	ll	lm	lm	ll	lm	ll	lm	lm	lm	ll	lm	ll	ll	lm	lm	ll	ll	lm
SRO03_10468896	<hkxhk>	{11}	hk	hh	hk	hk	kk	hk	kk	hk	hk	kk	hk	kk	hk	hk	hk	hh	hk	hk	kk	--	hk	hk	hk	hk	hh	hh	kk	hk	kk	hh	kk	hk	hk	kk	hh	kk	kk	hk	hk	kk	hk	hh	kk	kk	hh	hh	hk
SRO03_10642530	<hkxhk>	{11}	hk	hh	hk	hk	kk	hk	kk	hk	hk	kk	hk	kk	hk	hk	hk	hh	hk	hk	kk	hk	hk	hk	hk	hk	hh	hh	kk	hk	kk	hh	kk	hk	hk	kk	hh	kk	kk	hk	hk	kk	hk	hh	kk	kk	hh	hh	hk
SRO03_11105625	<nnxnp>	{-0}	nn	np	nn	nn	nn	nn	nn	np	np	nn	nn	nn	nn	nn	np	np	nn	nn	nn	nn	nn	np	nn	nn	np	np	nn	nn	nn	np	nn	np	nn	nn	np	nn	nn	np	nn	nn	nn	np	nn	nn	np	np	np
SRO03_12039285	<nnxnp>	{-0}	nn	np	nn	nn	nn	nn	nn	np	np	nn	nn	nn	nn	nn	np	np	nn	nn	nn	nn	nn	np	nn	nn	np	np	nn	nn	nn	np	nn	np	nn	nn	np	nn	nn	np	nn	nn	nn	np	nn	nn	np	np	np
SRO03_10718112	<lmxll>	{1-}	ll	ll	ll	ll	lm	ll	lm	lm	lm	lm	ll	lm	--	ll	lm	ll	ll	ll	lm	ll	ll	lm	ll	ll	ll	ll	lm	ll	lm	ll	lm	lm	ll	ll	ll	lm	lm	lm	ll	lm	ll	ll	lm	lm	ll	ll	lm
SRO03_24777615	<nnxnp>	{-0}	nn	np	nn	nn	nn	nn	nn	np	np	nn	nn	nn	nn	nn	np	np	nn	np	np	nn	nn	np	nn	--	nn	np	nn	nn	nn	np	nn	np	nn	nn	nn	nn	nn	nn	nn	nn	nn	np	nn	nn	np	np	np
SRO03_12005153	<lmxll>	{0-}	lm	lm	lm	lm	ll	lm	ll	ll	ll	ll	lm	ll	lm	lm	ll	lm	lm	lm	--	--	lm	lm	lm	lm	lm	lm	ll	lm	ll	lm	ll	ll	--	ll	lm	ll	ll	ll	lm	ll	lm	lm	ll	ll	lm	lm	ll
SRO03_24806833	<nnxnp>	{-1}	np	nn	np	np	np	np	np	nn	nn	np	np	np	--	np	nn	nn	np	nn	nn	np	np	np	np	np	np	nn	np	np	np	nn	np	nn	np	np	np	np	np	np	np	np	np	nn	np	np	nn	nn	nn
SRO03_23593405	<lmxll>	{0-}	lm	lm	lm	lm	ll	lm	--	ll	ll	ll	lm	ll	lm	lm	ll	lm	lm	lm	ll	--	lm	lm	lm	lm	lm	lm	ll	lm	ll	lm	ll	ll	ll	ll	lm	ll	ll	ll	lm	ll	lm	lm	ll	ll	lm	lm	ll
SRO03_24261557	<nnxnp>	{-1}	np	np	np	np	np	np	np	nn	nn	np	np	np	np	np	nn	nn	np	nn	nn	np	np	np	np	np	np	nn	np	np	np	nn	np	nn	np	np	np	np	np	np	--	np	np	nn	np	np	nn	nn	nn
SRO03_23589510	<lmxll>	{0-}	lm	lm	lm	lm	ll	lm	ll	ll	ll	ll	lm	ll	lm	lm	ll	lm	lm	lm	ll	lm	lm	lm	ll	lm	lm	lm	ll	lm	ll	lm	ll	ll	lm	ll	lm	ll	ll	ll	lm	ll	lm	lm	ll	ll	lm	lm	ll
SRO03_13164930	<lmxll>	{1-}	ll	ll	ll	ll	lm	ll	lm	lm	lm	lm	ll	lm	--	ll	lm	ll	ll	ll	lm	ll	ll	lm	ll	ll	ll	ll	--	ll	lm	ll	lm	lm	ll	lm	ll	lm	lm	lm	ll	lm	ll	ll	lm	lm	ll	ll	lm
SRO03_12682570	<lmxll>	{1-}	ll	ll	ll	ll	lm	ll	lm	lm	lm	lm	ll	lm	ll	ll	lm	ll	ll	ll	lm	ll	ll	lm	ll	ll	ll	ll	lm	ll	lm	ll	lm	lm	ll	lm	ll	lm	lm	lm	ll	lm	ll	ll	lm	lm	ll	ll	lm
SRO03_22716266	<lmxll>	{1-}	ll	ll	ll	ll	lm	ll	lm	lm	lm	lm	ll	lm	ll	ll	lm	ll	ll	ll	lm	ll	ll	lm	ll	ll	ll	ll	lm	ll	lm	ll	lm	lm	ll	lm	ll	lm	lm	lm	--	lm	ll	ll	lm	lm	ll	ll	lm
SRO03_22380335	<lmxll>	{1-}	ll	ll	ll	ll	lm	ll	lm	lm	lm	lm	ll	lm	--	ll	lm	ll	ll	ll	lm	ll	ll	lm	ll	ll	ll	ll	lm	ll	lm	ll	lm	lm	ll	lm	ll	lm	lm	lm	ll	lm	ll	ll	lm	lm	ll	ll	lm
SRO03_26239004	<hkxhk>	{00}	hk	kk	hk	hk	hh	hh	hh	hk	hk	hh	hk	hh	hk	hk	hk	kk	hk	kk	hk	hk	hk	hk	hk	hk	hk	kk	hh	hk	hh	kk	hk	hk	hk	hh	hk	hh	hh	hh	hk	hh	hk	kk	hh	hh	kk	kk	hh
SRO03_25768785	<lmxll>	{0-}	lm	lm	lm	lm	ll	ll	ll	ll	ll	ll	lm	ll	lm	lm	ll	lm	lm	lm	ll	lm	lm	ll	lm	lm	lm	lm	ll	lm	ll	lm	ll	ll	lm	ll	lm	ll	ll	ll	lm	ll	lm	lm	ll	ll	lm	lm	ll
SRO03_26186375	<hkxhk>	{00}	hk	kk	hk	hk	hh	hh	hh	hk	hk	hh	hk	hh	--	hk	hk	kk	hk	kk	hk	hk	hk	hk	hk	hk	hk	kk	hh	hk	hh	kk	hk	hh	hk	hh	hk	hh	hh	hh	hk	hh	hk	kk	hh	hh	kk	kk	hh
SRO03_26340286	<lmxll>	{1-}	ll	ll	ll	ll	lm	lm	lm	lm	lm	ll	ll	lm	--	ll	lm	ll	ll	ll	lm	ll	ll	lm	ll	--	ll	ll	lm	ll	lm	ll	lm	lm	ll	lm	ll	lm	lm	lm	ll	lm	ll	ll	lm	lm	ll	ll	lm
SRO03_26597872	<nnxnp>	{-1}	np	nn	np	np	np	np	np	nn	nn	np	np	np	np	np	nn	nn	np	nn	nn	np	np	nn	np	np	np	nn	np	np	np	nn	nn	nn	np	np	np	np	np	np	np	np	np	nn	np	np	nn	nn	np
SRO03_26239030	<hkxhk>	{11}	hk	hh	hk	hk	kk	kk	kk	hk	hk	kk	hk	kk	hk	hk	hk	hh	hk	hh	hk	hk	hk	hk	hk	hk	hk	hh	kk	hk	kk	hh	hk	hk	hk	kk	hk	kk	kk	kk	hk	kk	hk	hh	kk	kk	hh	hh	kk
SRO03_26184844	<nnxnp>	{-0}	nn	np	nn	nn	nn	nn	nn	np	np	nn	nn	nn	nn	nn	np	np	nn	np	np	nn	nn	np	nn	nn	nn	np	nn	nn	nn	np	np	np	nn	nn	nn	nn	nn	nn	nn	nn	nn	np	nn	nn	np	np	nn
SRO03_26866927	<hkxhk>	{00}	hk	kk	hh	hk	hh	hh	hh	hk	hk	hh	hk	hh	--	hk	hk	kk	hk	kk	hk	hk	hk	hk	hk	hk	hk	kk	hh	hk	hh	kk	hk	hk	hk	hh	hk	hh	hh	hh	hk	hh	hk	kk	hh	hh	kk	kk	hh
SRO03_28463192	<lmxll>	{0-}	lm	lm	ll	lm	ll	ll	ll	ll	ll	ll	lm	ll	lm	lm	ll	lm	lm	lm	ll	lm	lm	ll	lm	lm	lm	lm	ll	lm	ll	lm	lm	ll	lm	ll	--	ll	ll	ll	lm	ll	lm	lm	ll	ll	lm	lm	ll
SRO03_28057716	<lmxll>	{1-}	ll	ll	lm	ll	lm	lm	lm	lm	lm	lm	ll	lm	ll	ll	lm	ll	ll	ll	lm	ll	ll	lm	ll	ll	ll	ll	lm	ll	lm	ll	ll	lm	ll	lm	ll	lm	lm	lm	ll	lm	ll	ll	lm	lm	ll	ll	lm
SRO03_27105345	<nnxnp>	{-0}	nn	np	nn	nn	nn	nn	nn	np	np	nn	nn	nn	nn	nn	np	np	nn	np	np	nn	nn	np	nn	nn	nn	np	nn	nn	nn	np	np	np	nn	nn	--	nn	nn	nn	nn	nn	nn	np	nn	nn	np	np	nn
SRO03_28493132	<lmxll>	{1-}	ll	lm	lm	ll	lm	lm	lm	lm	lm	lm	ll	ll	ll	ll	lm	ll	ll	ll	lm	ll	ll	lm	ll	ll	ll	ll	lm	ll	lm	ll	ll	lm	ll	lm	ll	lm	lm	lm	ll	lm	ll	ll	lm	lm	ll	ll	lm
SRO03_27105319	<nnxnp>	{-0}	nn	np	nn	nn	nn	nn	nn	np	np	nn	nn	nn	nn	nn	np	np	nn	np	np	nn	nn	np	nn	nn	nn	np	nn	nn	nn	np	np	np	nn	nn	nn	nn	nn	nn	nn	nn	nn	np	nn	nn	np	np	nn
SRO03_29652385	<lmxll>	{1-}	ll	lm	lm	lm	lm	lm	lm	lm	lm	lm	lm	lm	ll	ll	lm	ll	ll	ll	lm	ll	ll	lm	ll	ll	ll	ll	lm	ll	lm	ll	ll	lm	ll	lm	ll	lm	lm	lm	ll	lm	ll	ll	lm	lm	ll	ll	lm
SRO03_29589217	<lmxll>	{0-}	lm	ll	ll	ll	ll	ll	ll	ll	ll	ll	ll	ll	lm	lm	ll	lm	lm	lm	--	lm	lm	ll	lm	lm	lm	lm	ll	lm	ll	lm	lm	ll	lm	ll	lm	ll	ll	ll	lm	ll	lm	lm	ll	ll	lm	lm	ll
SRO03_29589194	<lmxll>	{0-}	lm	ll	ll	ll	ll	ll	ll	ll	ll	ll	ll	ll	lm	lm	ll	lm	lm	lm	ll	lm	lm	ll	lm	lm	lm	lm	ll	lm	ll	lm	lm	ll	lm	ll	lm	ll	ll	ll	lm	ll	lm	lm	ll	ll	lm	lm	ll
SRO03_29658594	<lmxll>	{0-}	lm	ll	ll	ll	ll	ll	ll	ll	ll	ll	ll	ll	lm	lm	ll	lm	lm	lm	--	lm	lm	lm	lm	lm	lm	lm	ll	lm	ll	lm	lm	ll	lm	ll	lm	ll	ll	ll	lm	ll	lm	lm	ll	ll	lm	lm	ll
SRO03_29327422	<hkxhk>	{01}	kk	hk	hk	hk	hk	hk	hk	hh	hh	hk	hk	hk	kk	kk	hh	hk	kk	hk	--	kk	kk	kk	kk	kk	kk	hk	hk	kk	hk	hk	hk	hh	kk	hk	kk	hk	hk	hk	hk	hk	kk	hk	hk	hk	hk	hk	hk
SRO03_31731987	<lmxll>	{0-}	lm	lm	ll	ll	ll	ll	--	ll	ll	ll	ll	ll	lm	lm	ll	lm	--	lm	--	ll	lm	lm	--	lm	lm	lm	ll	lm	ll	lm	lm	ll	--	ll	lm	ll	ll	ll	--	ll	lm	lm	ll	ll	lm	lm	ll
SRO03_29652307	<nnxnp>	{-1}	np	nn	np	np	np	np	np	nn	nn	np	np	np	np	np	nn	nn	np	nn	nn	np	np	nn	np	np	np	nn	np	np	np	nn	nn	nn	np	np	np	np	np	np	nn	np	np	nn	np	np	nn	nn	np
SRO03_31232754	<lmxll>	{0-}	lm	ll	ll	ll	ll	ll	lm	ll	ll	ll	--	ll	--	lm	ll	lm	lm	lm	ll	ll	lm	lm	lm	lm	lm	lm	ll	lm	ll	lm	lm	ll	lm	ll	lm	ll	ll	ll	lm	ll	lm	lm	ll	ll	lm	lm	ll
SRO03_31152947	<lmxll>	{0-}	lm	ll	ll	ll	ll	ll	lm	ll	ll	ll	ll	ll	ll	lm	ll	lm	lm	lm	ll	lm	lm	ll	lm	lm	lm	lm	ll	lm	ll	lm	lm	ll	lm	ll	lm	ll	ll	ll	lm	ll	lm	lm	ll	ll	lm	lm	ll
SRO03_29818832	<lmxll>	{1-}	ll	lm	lm	lm	lm	lm	ll	lm	lm	lm	lm	lm	ll	ll	lm	ll	--	ll	lm	ll	ll	lm	ll	ll	ll	ll	lm	ll	lm	ll	ll	lm	ll	lm	ll	lm	ll	lm	ll	lm	ll	ll	lm	lm	ll	ll	lm
SRO03_31897704	<nnxnp>	{-0}	nn	np	nn	nn	nn	nn	--	--	nn	nn	nn	nn	nn	nn	nn	np	--	np	np	nn	nn	np	nn	nn	nn	np	nn	nn	nn	np	np	nn	--	nn	nn	nn	nn	nn	--	nn	nn	np	nn	nn	np	np	nn
SRO03_32904142	<lmxll>	{1-}	ll	lm	lm	lm	lm	lm	ll	lm	ll	lm	lm	lm	ll	ll	lm	ll	ll	ll	--	ll	ll	lm	ll	ll	ll	ll	lm	lm	lm	ll	ll	lm	ll	lm	ll	lm	ll	lm	ll	lm	ll	ll	lm	lm	ll	ll	lm
SRO03_32844647	<lmxll>	{1-}	ll	lm	lm	lm	lm	lm	ll	lm	ll	lm	lm	lm	ll	ll	lm	ll	ll	ll	lm	ll	ll	lm	ll	ll	ll	ll	lm	lm	lm	ll	ll	lm	ll	lm	ll	lm	ll	lm	ll	lm	ll	ll	lm	lm	ll	--	lm
SRO03_32474184	<nnxnp>	{-1}	np	nn	np	np	np	np	np	nn	np	np	np	np	np	np	np	nn	np	nn	nn	np	np	nn	np	np	np	nn	np	np	np	nn	nn	np	np	np	np	np	np	np	nn	np	np	nn	np	np	nn	nn	np
SRO03_32905859	<lmxll>	{1-}	ll	lm	lm	lm	lm	lm	ll	lm	ll	lm	lm	lm	ll	ll	lm	ll	ll	ll	--	ll	ll	lm	ll	ll	ll	ll	lm	lm	lm	ll	ll	lm	ll	lm	ll	lm	ll	lm	ll	lm	ll	ll	lm	lm	ll	ll	lm
SRO03_37886008	<lmxll>	{1-}	ll	lm	lm	lm	lm	lm	ll	lm	ll	lm	lm	lm	ll	ll	lm	ll	ll	ll	lm	ll	ll	lm	ll	ll	ll	ll	lm	lm	lm	ll	ll	lm	ll	lm	ll	lm	ll	lm	ll	lm	ll	ll	lm	lm	ll	ll	lm
SRO03_33382468	<lmxll>	{1-}	ll	lm	lm	lm	lm	lm	ll	lm	ll	lm	lm	lm	ll	ll	lm	ll	ll	ll	lm	ll	ll	lm	ll	ll	ll	ll	lm	lm	lm	ll	ll	lm	ll	lm	ll	lm	ll	lm	ll	lm	ll	ll	lm	lm	ll	ll	lm
SRO03_32769531	<nnxnp>	{-1}	np	np	np	np	np	np	--	nn	np	np	np	np	np	np	np	nn	np	nn	--	np	np	np	np	np	np	nn	np	np	np	nn	nn	np	np	np	np	np	np	np	nn	np	np	nn	np	np	nn	nn	np
SRO03_34431383	<lmxll>	{1-}	ll	lm	lm	lm	lm	lm	ll	lm	ll	lm	lm	lm	ll	ll	lm	ll	ll	lm	lm	--	ll	lm	ll	ll	ll	ll	lm	lm	lm	ll	ll	lm	ll	lm	ll	lm	ll	lm	ll	lm	ll	ll	lm	lm	ll	ll	lm
SRO03_34462685	<lmxll>	{1-}	ll	lm	lm	lm	lm	lm	ll	lm	ll	lm	lm	lm	ll	ll	lm	ll	ll	lm	lm	ll	ll	lm	ll	ll	ll	ll	lm	lm	lm	ll	ll	lm	ll	lm	ll	lm	ll	lm	ll	lm	ll	ll	lm	lm	ll	ll	lm
SRO03_34746171	<lmxll>	{0-}	lm	ll	ll	ll	ll	ll	lm	ll	lm	ll	ll	ll	lm	lm	ll	lm	--	ll	ll	lm	lm	lm	lm	lm	lm	lm	ll	ll	ll	lm	lm	ll	lm	ll	lm	ll	lm	ll	lm	ll	lm	lm	ll	ll	lm	lm	ll
Mar3_SSR	<abxcd>	{00}	bc	ac	ac	ac	--	ac	bd	ad	bc	ac	bd	ac	bc	bc	ac	bd	bc	ad	ad	bc	bc	--	bc	--	bc	--	ac	ac	ac	--	bd	ac	--	ac	bc	ac	bc	ac	bd	ac	bc	bd	ac	--	bd	bd	ac
RhM003_SSR_RLG3	<efxeg>	{10}	ee	ef	ef	ef	ef	ef	eg	fg	ee	ef	eg	ef	ee	ee	ef	eg	ee	--	fg	ee	ee	fg	ee	ee	ee	eg	ef	ef	ef	eg	eg	ef	ee	ef	ee	--	ee	ef	eg	ef	ee	eg	ef	ef	eg	eg	--
SRO03_34957151	<lmxll>	{1-}	ll	lm	lm	lm	lm	lm	ll	lm	ll	lm	lm	lm	--	ll	lm	ll	ll	lm	lm	ll	ll	lm	ll	ll	ll	ll	lm	lm	lm	ll	ll	lm	ll	lm	ll	lm	ll	lm	ll	lm	ll	ll	lm	lm	lm	ll	lm
SRO03_34966613	<hkxhk>	{11}	hk	kk	kk	kk	kk	kk	hh	hk	hk	kk	kk	kk	hk	hk	kk	hh	hk	hk	hk	hk	hk	hk	hk	hk	hk	hh	kk	kk	kk	hh	hh	kk	hk	kk	hk	kk	hk	kk	hh	kk	hk	hh	kk	kk	hk	hh	kk
SRO03_34966563	<nnxnp>	{-1}	np	np	np	np	np	np	nn	nn	np	np	np	np	np	np	np	nn	--	nn	nn	np	np	np	np	np	np	nn	np	np	np	nn	nn	np	np	np	np	np	np	np	--	np	np	nn	np	np	nn	nn	np
SRO03_35304611	<lmxll>	{0-}	lm	ll	ll	ll	ll	ll	lm	ll	lm	ll	ll	ll	lm	lm	ll	lm	lm	ll	ll	lm	lm	lm	lm	ll	lm	lm	ll	ll	ll	lm	lm	ll	lm	ll	lm	ll	lm	ll	lm	ll	lm	lm	ll	ll	ll	lm	ll
SRO03_35304650	<lmxll>	{0-}	lm	ll	ll	ll	ll	ll	lm	ll	lm	ll	ll	ll	lm	lm	ll	lm	lm	ll	ll	lm	lm	lm	lm	ll	lm	lm	ll	ll	ll	lm	lm	ll	--	ll	lm	ll	lm	ll	lm	ll	lm	lm	ll	ll	ll	lm	ll
SRO03_35833273	<lmxll>	{0-}	lm	ll	ll	ll	ll	ll	lm	ll	lm	ll	ll	ll	lm	lm	ll	lm	lm	ll	--	lm	lm	lm	lm	ll	lm	lm	ll	ll	ll	lm	lm	ll	lm	ll	--	ll	lm	ll	lm	ll	lm	lm	ll	ll	ll	lm	ll
SRO03_35844888	<lmxll>	{1-}	ll	lm	lm	lm	lm	lm	ll	lm	ll	lm	lm	lm	ll	ll	lm	ll	ll	lm	lm	ll	ll	lm	ll	lm	ll	ll	lm	lm	lm	ll	ll	lm	ll	lm	ll	lm	ll	lm	ll	lm	ll	ll	lm	lm	lm	ll	lm
SRO03_35779689	<hkxhk>	{10}	hh	hk	hk	hk	hk	hk	hk	kk	hh	hh	kk	hk	--	hh	hk	hk	hh	kk	kk	hk	hh	hk	hh	hk	hh	hk	hk	hk	hk	hk	hk	hk	hh	hk	hh	kk	hh	hk	hk	hk	hh	hk	hk	hk	kk	hk	--
SRO03_35844887	<lmxll>	{0-}	lm	ll	ll	ll	ll	ll	lm	ll	lm	ll	ll	ll	lm	lm	ll	lm	lm	ll	ll	lm	lm	ll	lm	ll	lm	lm	ll	ll	ll	lm	lm	ll	lm	ll	lm	ll	lm	ll	lm	ll	lm	lm	ll	ll	ll	lm	ll
SRO03_35803472	<hkxhk>	{01}	kk	hk	hk	hk	hk	hk	hk	hh	kk	hk	hh	hk	kk	kk	hk	hk	hk	hh	hh	hk	kk	hk	kk	hk	kk	hk	hk	hk	hk	hk	hk	hk	kk	hk	kk	hh	kk	hk	hk	hk	kk	hk	hk	hk	hh	hk	hk
SRO03_36229028	<lmxll>	{1-}	ll	lm	lm	lm	ll	lm	ll	lm	ll	lm	lm	lm	ll	ll	lm	ll	ll	lm	lm	ll	ll	lm	ll	lm	ll	ll	lm	lm	lm	ll	ll	lm	ll	lm	ll	lm	ll	lm	ll	lm	ll	ll	lm	lm	lm	ll	lm
SRO03_36309758	<hkxhk>	{10}	hh	hk	hk	hk	hh	hk	hk	kk	hh	hk	kk	hk	hh	hh	hk	hk	hk	kk	kk	hk	hh	hk	hh	hk	hh	hk	hk	hk	hk	hk	hk	hk	hh	hk	hh	kk	hh	hk	hk	hk	hh	hk	hk	hk	kk	hk	hk
SRO03_36283531	<hkxhk>	{01}	kk	hk	hk	hk	kk	hk	hk	hh	kk	hk	hh	hk	kk	kk	hk	hk	hk	hh	hh	hk	kk	hk	kk	hk	kk	hk	hk	hk	hk	hk	hk	hk	--	hk	kk	hh	--	hk	--	hk	kk	hk	hk	hk	hh	hk	hk
SRO03_36568195	<hkxhk>	{11}	hk	kk	kk	kk	hk	kk	hh	hk	hk	kk	hk	kk	hk	hk	kk	hh	hh	hk	hk	hh	hk	hk	hk	kk	hk	hh	kk	kk	hk	hh	hh	kk	hk	kk	hk	hk	hk	kk	hh	kk	hk	hh	kk	kk	hk	hh	kk
SRO03_36562864	<lmxll>	{0-}	lm	ll	ll	ll	lm	ll	lm	ll	lm	ll	ll	ll	lm	lm	ll	lm	--	ll	ll	--	lm	lm	lm	ll	lm	lm	ll	ll	lm	lm	lm	ll	--	ll	lm	ll	lm	ll	lm	ll	lm	lm	ll	ll	ll	lm	ll
SRO03_36508699	<lmxll>	{0-}	lm	lm	ll	ll	lm	ll	lm	ll	lm	ll	ll	ll	lm	lm	ll	lm	lm	ll	ll	lm	lm	lm	lm	ll	lm	lm	ll	--	lm	lm	lm	ll	lm	ll	lm	ll	lm	ll	lm	ll	lm	lm	ll	ll	ll	--	ll
SRO03_37285003	<lmxll>	{0-}	lm	lm	ll	ll	lm	ll	lm	ll	lm	ll	ll	ll	lm	lm	ll	lm	--	ll	ll	lm	lm	lm	lm	ll	lm	lm	ll	ll	lm	lm	lm	ll	lm	lm	lm	ll	lm	ll	lm	ll	lm	lm	ll	ll	ll	lm	ll
SRO03_36214263	<nnxnp>	{-0}	nn	nn	nn	nn	nn	nn	np	np	nn	nn	np	nn	nn	nn	nn	np	np	np	np	np	nn	np	nn	nn	nn	np	nn	nn	nn	np	np	nn	nn	nn	nn	np	nn	nn	np	nn	nn	np	nn	nn	np	np	--
SRO03_36601376	<nnxnp>	{-1}	np	np	np	np	np	np	nn	nn	np	np	nn	np	np	np	np	nn	nn	nn	nn	nn	np	nn	np	np	np	nn	np	np	np	nn	nn	np	np	np	np	nn	np	np	nn	np	np	nn	np	np	nn	nn	np
SRO03_37916769	<lmxll>	{0-}	lm	lm	ll	ll	lm	ll	lm	ll	lm	ll	lm	ll	lm	lm	ll	lm	lm	ll	ll	lm	lm	lm	lm	ll	lm	lm	ll	ll	lm	lm	lm	ll	lm	lm	lm	ll	lm	lm	lm	ll	lm	lm	ll	ll	ll	lm	ll
SRO03_38084974	<lmxll>	{0-}	lm	lm	ll	ll	lm	ll	ll	ll	lm	ll	ll	ll	lm	lm	ll	lm	lm	ll	ll	lm	lm	lm	lm	ll	lm	lm	--	ll	lm	lm	lm	ll	lm	lm	lm	ll	lm	lm	lm	ll	lm	lm	ll	ll	ll	lm	ll
SRO03_38792749	<lmxll>	{0-}	lm	lm	ll	ll	lm	ll	lm	ll	lm	--	ll	ll	lm	lm	ll	lm	ll	ll	--	lm	lm	lm	--	ll	lm	lm	ll	ll	lm	lm	lm	ll	--	lm	lm	ll	lm	lm	lm	ll	lm	lm	ll	ll	ll	lm	ll
SRO03_38021504	<lmxll>	{0-}	lm	ll	ll	ll	lm	ll	lm	ll	lm	ll	ll	ll	lm	lm	ll	lm	lm	ll	ll	lm	lm	lm	lm	ll	lm	lm	ll	ll	lm	lm	lm	ll	lm	lm	lm	ll	lm	lm	lm	ll	lm	lm	ll	ll	ll	lm	ll
SRO03_38125501	<lmxll>	{0-}	lm	ll	ll	ll	lm	ll	lm	ll	lm	ll	ll	ll	--	lm	ll	lm	lm	ll	ll	lm	lm	lm	lm	ll	lm	lm	ll	ll	lm	lm	lm	ll	lm	lm	lm	ll	lm	lm	lm	ll	lm	lm	ll	ll	ll	lm	ll
SRO03_38021444	<lmxll>	{1-}	ll	lm	lm	lm	ll	--	ll	lm	ll	--	lm	lm	ll	ll	lm	ll	ll	lm	--	ll	ll	ll	ll	lm	ll	ll	lm	lm	ll	ll	ll	lm	ll	ll	ll	lm	ll	ll	ll	lm	ll	ll	lm	lm	lm	ll	lm
SRO03_38021342	<lmxll>	{0-}	lm	ll	ll	ll	lm	ll	lm	ll	lm	ll	ll	ll	lm	lm	ll	lm	lm	ll	--	lm	lm	lm	lm	ll	lm	lm	ll	ll	lm	lm	lm	ll	lm	lm	lm	ll	lm	lm	--	ll	lm	lm	ll	ll	ll	lm	ll
SRO03_38021537	<lmxll>	{0-}	lm	ll	ll	ll	lm	ll	lm	ll	lm	ll	ll	ll	lm	lm	ll	lm	lm	ll	--	lm	lm	lm	lm	ll	lm	lm	ll	ll	lm	lm	lm	ll	lm	lm	lm	ll	lm	lm	ll	ll	lm	lm	ll	ll	ll	lm	ll
SRO03_38020656	<lmxll>	{0-}	lm	ll	ll	ll	lm	ll	lm	ll	lm	ll	ll	ll	--	lm	ll	lm	lm	ll	ll	lm	lm	lm	lm	ll	lm	lm	ll	ll	lm	lm	lm	ll	ll	lm	lm	ll	lm	lm	lm	ll	lm	lm	ll	--	ll	lm	ll
SRO03_37558474	<lmxll>	{0-}	lm	ll	ll	ll	lm	ll	lm	ll	lm	ll	ll	ll	--	lm	ll	lm	lm	ll	ll	lm	lm	lm	lm	ll	lm	lm	ll	ll	lm	lm	lm	ll	lm	lm	lm	ll	lm	ll	lm	ll	lm	lm	ll	ll	ll	lm	ll
SRO03_37308878	<hkxhk>	{10}	hh	hk	hk	hk	hh	hk	hk	kk	hh	hk	kk	hk	hk	hh	hk	hk	hk	kk	kk	hk	hk	kk	hh	hk	hh	hk	hk	hk	hh	hk	hk	hk	hh	hh	hh	kk	hh	hk	hk	hk	hh	hk	hk	hk	kk	hk	hk
SRO03_37224116	<lmxll>	{0-}	lm	ll	ll	ll	lm	ll	lm	ll	lm	ll	ll	ll	lm	lm	ll	lm	lm	ll	ll	lm	lm	ll	lm	ll	lm	lm	ll	ll	lm	lm	lm	ll	lm	lm	lm	ll	lm	ll	lm	ll	lm	lm	ll	ll	ll	lm	ll
SRO03_37475802	<lmxll>	{0-}	lm	ll	ll	ll	lm	ll	lm	ll	lm	ll	ll	ll	lm	lm	ll	lm	lm	ll	ll	lm	lm	ll	lm	ll	lm	lm	ll	ll	lm	lm	lm	ll	lm	lm	lm	ll	lm	ll	lm	ll	lm	lm	ll	ll	ll	lm	ll
SRO03_37601745	<lmxll>	{1-}	ll	lm	lm	lm	ll	lm	ll	lm	ll	lm	lm	lm	ll	ll	lm	ll	ll	ll	lm	ll	ll	lm	ll	lm	ll	ll	lm	lm	ll	ll	ll	lm	ll	ll	ll	lm	ll	lm	ll	lm	ll	ll	lm	lm	lm	ll	lm
SRO03_38068068	<lmxll>	{1-}	ll	lm	lm	lm	ll	lm	ll	lm	ll	lm	lm	lm	ll	ll	lm	ll	ll	ll	ll	ll	ll	lm	ll	lm	ll	ll	lm	lm	ll	ll	ll	lm	ll	ll	ll	lm	ll	ll	ll	lm	ll	ll	lm	lm	lm	ll	lm
SRO03_38071080	<lmxll>	{1-}	ll	lm	lm	lm	ll	lm	ll	lm	ll	lm	lm	lm	ll	ll	lm	ll	ll	lm	--	ll	ll	lm	ll	lm	ll	ll	lm	lm	ll	ll	ll	lm	ll	ll	ll	lm	ll	ll	ll	lm	ll	ll	lm	lm	lm	ll	lm
SRO03_37770574	<hkxhk>	{10}	hh	hk	hk	hk	hh	hk	hk	kk	hh	hk	kk	hk	hk	hh	hk	hk	hk	kk	kk	hk	hk	kk	hh	hk	hh	hk	kk	hk	hh	hk	hh	hk	hh	hh	hh	kk	hh	hh	hk	hk	hh	hk	hk	kk	kk	hk	hk
SRO03_38350288	<lmxll>	{1-}	ll	lm	lm	lm	ll	lm	ll	lm	ll	lm	lm	lm	ll	ll	lm	ll	--	lm	lm	ll	ll	lm	ll	lm	ll	ll	lm	lm	ll	ll	ll	lm	ll	ll	ll	lm	ll	ll	ll	lm	ll	ll	lm	lm	lm	ll	lm
SRO03_38020685	<lmxll>	{0-}	lm	ll	ll	ll	lm	ll	lm	ll	lm	ll	ll	ll	lm	lm	ll	lm	lm	ll	ll	lm	lm	ll	lm	ll	lm	lm	ll	ll	lm	lm	lm	ll	lm	lm	lm	ll	lm	lm	lm	ll	lm	lm	ll	ll	ll	lm	ll
SRO03_38065917	<lmxll>	{1-}	ll	lm	lm	lm	ll	lm	ll	lm	ll	lm	lm	lm	ll	ll	lm	ll	ll	lm	lm	ll	ll	lm	ll	lm	ll	ll	lm	lm	ll	ll	ll	lm	ll	ll	ll	lm	ll	ll	ll	lm	ll	ll	lm	lm	lm	ll	lm
SRO03_37886019	<lmxll>	{0-}	lm	ll	ll	ll	lm	ll	lm	ll	lm	ll	ll	ll	lm	lm	ll	lm	lm	ll	ll	lm	lm	ll	lm	ll	lm	lm	ll	ll	lm	lm	lm	ll	lm	lm	lm	ll	lm	lm	lm	ll	lm	lm	ll	ll	ll	lm	ll
SRO03_38851502	<nnxnp>	{-1}	np	np	np	np	np	np	nn	nn	np	np	nn	np	nn	np	np	nn	nn	nn	--	nn	nn	nn	np	np	np	nn	nn	nn	np	nn	np	np	np	np	--	nn	np	np	nn	np	np	nn	np	nn	nn	nn	np
SRO03_38350778	<nnxnp>	{-0}	nn	nn	nn	nn	nn	nn	np	np	nn	nn	np	nn	np	nn	nn	np	np	np	np	np	np	np	nn	nn	nn	np	np	np	nn	np	nn	nn	nn	nn	nn	np	nn	nn	np	nn	nn	np	nn	np	np	np	nn
SRO03_38856362	<lmxll>	{1-}	ll	lm	lm	lm	ll	lm	ll	lm	ll	lm	lm	ll	ll	ll	lm	ll	lm	lm	lm	ll	ll	lm	lm	lm	ll	ll	lm	lm	ll	ll	ll	lm	ll	ll	ll	lm	ll	ll	ll	lm	ll	ll	lm	lm	lm	ll	lm
SRO03_39423433	<nnxnp>	{-1}	np	np	np	np	np	np	nn	nn	np	np	nn	np	--	np	np	nn	nn	nn	nn	nn	nn	nn	nn	np	np	nn	nn	nn	np	nn	np	np	np	np	np	nn	np	np	nn	np	np	nn	np	nn	nn	nn	np
SRO03_39474191	<nnxnp>	{-1}	np	np	np	np	np	np	nn	nn	np	np	nn	np	nn	np	np	nn	nn	nn	--	nn	nn	nn	nn	np	np	nn	nn	nn	np	nn	np	np	--	np	np	nn	np	np	nn	np	np	nn	np	nn	nn	nn	np
SRO03_38492606	<hkxhk>	{00}	hk	hh	hh	hh	hk	hh	kk	hk	hk	hh	hk	--	kk	hk	--	kk	hk	hk	hk	kk	kk	--	hk	hh	hk	kk	hk	--	hk	kk	hk	hh	hk	hk	hk	hk	hk	hk	kk	hh	hk	kk	hh	hk	hk	kk	hh
SRO03_39628024	<lmxll>	{1-}	ll	lm	lm	lm	ll	lm	ll	lm	ll	lm	lm	lm	ll	ll	lm	ll	lm	lm	lm	ll	ll	lm	lm	lm	ll	ll	lm	lm	ll	ll	ll	lm	ll	ll	ll	lm	ll	ll	ll	lm	ll	ll	lm	ll	lm	ll	ll
SRO03_39474115	<hkxhk>	{11}	hk	hk	kk	kk	hk	kk	hh	hk	hk	kk	hk	kk	hh	hk	kk	hh	--	hk	hk	hh	hh	hh	hk	kk	hk	hh	hk	hk	hk	hh	hk	kk	hk	hk	hk	hk	hk	hk	hh	kk	hk	hh	kk	hh	hk	hh	hk
SRO03_39834720	<hkxhk>	{01}	--	hk	hk	hk	kk	--	hk	hh	kk	hk	hh	hk	hk	kk	hk	hk	--	hh	hh	hk	hk	hk	hh	hk	kk	hk	hh	hh	kk	hk	kk	hk	kk	kk	kk	hh	kk	kk	hk	hk	kk	kk	hk	hk	hh	hh	kk
SRO03_39834717	<hkxhk>	{10}	--	hk	hk	hk	hh	--	hk	kk	hh	hk	kk	hk	hk	hh	hk	hk	--	kk	kk	hk	hk	hk	kk	hk	hh	hk	kk	kk	hh	hk	hh	hk	hh	hh	hh	kk	hh	hh	hk	hk	hh	hh	hk	hk	kk	kk	hh
SRO03_40515334	<hkxhk>	{10}	hk	hk	hk	hk	hh	hk	hk	kk	hh	hk	kk	hk	hk	hh	hk	hk	kk	kk	kk	hk	hk	kk	kk	hk	hh	kk	kk	kk	hh	hk	hh	hk	hh	hh	hh	kk	hh	hk	hk	hk	hh	hh	hk	hk	kk	hh	hh
SRO03_40508831	<hkxhk>	{01}	hk	hk	hk	hk	kk	hk	hk	hh	kk	hk	hh	hk	hk	kk	hk	hk	hh	hh	hh	hk	hk	hh	hh	hk	kk	hh	hh	hh	kk	hk	kk	hk	kk	kk	kk	hh	kk	hk	hk	hk	kk	kk	hk	hk	hh	kk	kk
SRO03_40464855	<hkxhk>	{10}	hk	hk	hk	hk	hh	hk	hk	kk	hh	hk	--	hk	--	hh	hk	hk	--	kk	kk	hk	hk	hk	kk	hk	hh	kk	kk	kk	hh	hk	hh	hk	hh	hh	hh	kk	hh	hk	--	hk	hh	hh	hk	hk	kk	hh	hh
SRO03_41056162	<lmxll>	{0-}	ll	lm	ll	ll	lm	ll	lm	ll	lm	ll	lm	ll	lm	lm	ll	lm	ll	ll	ll	lm	lm	lm	ll	ll	lm	ll	ll	ll	lm	lm	lm	ll	lm	lm	lm	ll	lm	lm	--	ll	lm	lm	ll	lm	ll	lm	lm
SRO03_41611217	<lmxll>	{0-}	ll	lm	ll	ll	lm	ll	--	ll	lm	ll	lm	ll	lm	lm	ll	ll	--	ll	ll	lm	lm	lm	ll	ll	lm	ll	ll	ll	lm	lm	lm	ll	lm	lm	lm	ll	lm	lm	--	ll	lm	lm	ll	lm	ll	lm	lm
Ro17045_SSR	<nnxnp>	{-1}	np	np	np	np	np	np	nn	nn	np	np	nn	np	nn	np	np	nn	nn	--	nn	nn	nn	nn	nn	nn	np	nn	nn	nn	np	nn	np	np	np	np	np	nn	np	nn	nn	np	--	np	np	nn	nn	np	np
SRO03_41915717	<hkxhk>	{01}	hk	hk	hk	hk	kk	hk	hk	hh	kk	hk	hk	hk	hk	kk	hk	hk	hh	hh	hk	hk	hk	hk	hh	hh	kk	hh	hh	hh	kk	hk	kk	hk	kk	kk	kk	hh	kk	hk	hk	hk	kk	kk	hk	hk	hh	hk	kk
SRO03_42341204	<lmxll>	{0-}	ll	ll	ll	ll	lm	ll	lm	ll	lm	ll	lm	ll	lm	lm	ll	lm	ll	ll	lm	lm	lm	lm	ll	ll	lm	ll	ll	ll	lm	lm	lm	ll	lm	lm	lm	ll	lm	lm	lm	ll	lm	lm	ll	lm	ll	ll	lm
SRO03_41915805	<hkxhk>	{01}	--	hk	hk	hk	kk	hk	hk	hh	kk	hk	hk	hk	hk	kk	hk	hk	hh	hh	hk	hk	hk	hk	hh	hh	kk	hh	hh	hh	kk	hk	kk	hk	--	kk	kk	hh	kk	hk	hk	hk	kk	kk	hk	hk	hh	--	kk
SRO03_42537881	<lmxll>	{0-}	--	ll	ll	ll	lm	ll	lm	ll	lm	ll	lm	ll	lm	lm	ll	lm	ll	ll	lm	lm	lm	lm	ll	ll	lm	ll	ll	ll	lm	lm	lm	ll	ll	lm	lm	ll	lm	lm	--	ll	lm	lm	ll	lm	ll	--	lm
SRO03_42779387	<lmxll>	{0-}	ll	ll	ll	ll	lm	ll	lm	ll	lm	ll	lm	ll	lm	lm	ll	lm	ll	ll	lm	lm	lm	lm	ll	ll	lm	ll	ll	ll	lm	lm	lm	ll	lm	lm	--	ll	lm	lm	lm	ll	lm	lm	ll	lm	ll	ll	lm
SRO03_42134410	<hkxhk>	{01}	hh	hk	hk	hk	kk	hk	hk	hh	kk	hk	hk	hk	--	kk	hk	hk	hh	hh	hk	hk	hk	hk	hh	hh	kk	hh	hh	hh	kk	hk	kk	hk	kk	kk	kk	hh	kk	hk	hk	hk	kk	kk	hk	hk	hh	hk	kk
Ri12319_SSR	<nnxnp>	{-1}	nn	np	np	np	np	np	nn	nn	np	np	nn	np	nn	np	np	--	nn	--	nn	nn	nn	nn	nn	nn	np	nn	nn	nn	np	nn	np	np	np	np	np	nn	np	nn	nn	np	np	np	np	nn	nn	np	np
Rubus.270a_SSR_RLG3	<efxeg>	{01}	ee	--	eg	eg	fg	eg	ef	ee	fg	eg	ef	eg	ef	fg	--	ef	ee	--	ef	ef	ef	ef	ee	ee	fg	ee	ee	ee	fg	ef	fg	eg	fg	fg	fg	--	fg	ef	ef	eg	fg	fg	eg	--	ee	eg	fg
SRO03_42243030	<lmxll>	{0-}	ll	ll	ll	ll	lm	ll	lm	ll	lm	ll	lm	ll	lm	lm	ll	lm	ll	ll	lm	lm	lm	--	ll	--	lm	ll	ll	ll	lm	lm	lm	ll	lm	lm	lm	ll	lm	lm	lm	ll	lm	lm	ll	lm	ll	ll	lm
SRO03_43289637	<hkxhk>	{10}	kk	hk	hk	hk	hh	hk	hk	kk	hh	hk	hk	hk	--	hh	hk	hk	kk	kk	--	hk	hk	hk	kk	kk	hh	kk	kk	kk	hh	hk	hh	hk	hh	hh	hh	kk	hh	hk	hk	hk	hh	hh	hk	hk	kk	hk	hh
SRO03_42242974	<lmxll>	{0-}	ll	ll	ll	ll	lm	ll	lm	ll	lm	ll	lm	ll	lm	lm	ll	lm	ll	ll	lm	lm	lm	ll	ll	ll	lm	ll	ll	ll	lm	lm	lm	ll	lm	lm	lm	ll	lm	lm	lm	ll	lm	lm	ll	lm	ll	ll	lm
SRO04_292803	<lmxll>	{0-}	lm	lm	lm	ll	lm	ll	ll	ll	ll	ll	lm	lm	ll	lm	lm	lm	lm	--	lm	lm	lm	lm	ll	lm	lm	lm	lm	--	ll	ll	lm	ll	ll	lm	ll	lm	lm	ll	--	lm	lm	lm	lm	lm	ll	ll	lm
SRO04_451654	<lmxll>	{0-}	lm	lm	lm	ll	lm	ll	ll	ll	ll	ll	lm	lm	lm	lm	lm	lm	lm	ll	lm	lm	lm	lm	ll	lm	lm	lm	lm	--	ll	ll	lm	ll	ll	lm	ll	lm	lm	ll	--	lm	lm	lm	lm	lm	ll	ll	lm
Rubus.116a_SSR_RLG4	<hkxhk>	{11}	hk	hh	hk	kk	hk	hk	hk	kk	kk	kk	hk	hk	hk	hh	hk	hh	hh	--	hk	hh	hh	hh	hk	hk	hk	hh	hh	hk	hk	kk	hk	kk	hk	hh	kk	hh	hk	kk	kk	hk	hh	hk	hk	hh	hk	kk	kk
Ro16697_SSR	<efxeg>	{00}	ef	eg	ef	ee	ef	eg	eg	ee	ee	ee	eg	ef	ef	fg	ef	fg	fg	--	ef	fg	fg	fg	eg	ef	ef	fg	fg	eg	eg	ee	ef	ee	eg	fg	ee	ef	fg	ee	ee	ef	fg	ef	ef	fg	eg	ee	--
SRO04_487967	<lmxll>	{0-}	lm	ll	lm	ll	lm	ll	ll	ll	ll	ll	lm	lm	lm	lm	lm	lm	lm	ll	lm	lm	lm	lm	ll	lm	lm	lm	lm	ll	ll	ll	lm	ll	ll	lm	ll	lm	lm	ll	ll	lm	lm	lm	lm	lm	ll	ll	lm
SRO04_102051	<hkxhk>	{00}	hk	hk	hk	hh	hk	hk	--	hh	hh	hh	kk	hk	hk	kk	hk	kk	kk	--	--	kk	kk	kk	hk	hk	hk	kk	kk	hk	hk	hh	hk	hh	hk	kk	hh	hk	kk	hh	--	hk	kk	hk	hk	kk	hk	hh	hk
SRO04_82633	<hkxhk>	{00}	hk	hk	hk	hh	hk	hk	hk	hh	hh	hh	kk	hk	hk	kk	hk	kk	kk	--	hk	kk	kk	kk	hk	hk	hk	kk	kk	kk	hk	hh	hk	hh	hk	kk	hh	hk	kk	hh	hh	hk	kk	hk	hk	kk	hk	hh	hk
SRO04_95035	<hkxhk>	{00}	hk	hk	hk	hh	hk	hk	hk	hh	hh	hh	kk	hk	hk	kk	hk	kk	kk	hh	hk	kk	kk	kk	hk	hk	hk	kk	kk	hk	hk	hh	hk	hh	hk	kk	hh	hk	kk	hh	hh	hk	kk	hk	hk	kk	hk	hh	hk
SRO04_646088	<hkxhk>	{11}	hk	hk	hk	kk	hk	hk	hk	kk	kk	kk	hh	hk	hk	hh	hk	hh	kk	kk	hk	hh	hh	hh	hk	hk	hk	hh	hh	hk	hk	kk	hk	kk	hk	hh	kk	hk	hh	kk	kk	hk	hh	hk	hk	hh	hk	kk	hk
SRO04_740769	<hkxhk>	{00}	hk	hk	hk	hh	hk	hk	hk	hh	hh	hh	kk	hk	hk	kk	hk	kk	--	hh	--	kk	kk	kk	hk	hk	hk	kk	kk	hk	hk	hh	hk	hh	--	kk	hh	hk	kk	hh	--	hk	kk	hk	hk	kk	hk	hh	hk
SRO04_728399	<lmxll>	{0-}	lm	ll	lm	ll	lm	ll	--	ll	ll	ll	lm	lm	lm	lm	lm	lm	ll	ll	lm	lm	lm	lm	ll	lm	lm	lm	lm	ll	ll	ll	lm	ll	ll	lm	ll	lm	lm	ll	ll	lm	lm	lm	lm	lm	ll	ll	lm
SRO04_1656266	<hkxhk>	{00}	hh	hk	hk	hh	hk	hk	hk	hh	hh	hh	kk	hk	--	kk	hk	kk	hh	hk	hk	kk	kk	kk	hk	hk	hh	kk	kk	hk	hk	hh	hk	hh	hk	kk	hh	kk	kk	hh	hk	hk	kk	hk	hk	kk	hk	hh	hk
SRO04_1457615	<lmxll>	{0-}	ll	ll	lm	ll	lm	ll	ll	ll	ll	ll	lm	lm	lm	lm	lm	lm	ll	ll	lm	lm	lm	lm	ll	lm	ll	lm	lm	ll	ll	ll	lm	ll	ll	lm	ll	lm	lm	ll	ll	lm	lm	lm	lm	lm	ll	ll	lm
SRO04_1809757	<hkxhk>	{00}	hh	hk	hk	hh	hk	hk	hk	hh	hh	hh	kk	hk	hk	kk	kk	kk	hh	hk	--	kk	kk	kk	hk	--	hh	kk	kk	hk	hk	hh	hk	hh	hk	kk	hh	kk	kk	hh	hk	hk	kk	hk	hk	kk	hk	hh	hk
SRO04_2056942	<nnxnp>	{-0}	nn	np	nn	nn	nn	np	np	nn	nn	nn	np	nn	nn	np	np	np	--	np	--	np	np	np	np	nn	nn	np	np	np	np	nn	nn	nn	--	np	nn	np	np	nn	np	nn	np	nn	nn	nn	np	nn	nn
SRO04_1918856	<hkxhk>	{11}	kk	hk	hk	kk	hk	hk	hk	kk	kk	kk	hh	hk	hk	hh	hh	hh	kk	hk	hk	hh	hh	hh	hk	hk	kk	hh	hh	hk	hk	kk	hk	kk	hk	hh	kk	hh	hh	kk	hk	hk	hh	hk	hk	hk	hk	kk	hk
SRO04_2073226	<lmxll>	{0-}	ll	ll	lm	ll	lm	ll	ll	ll	ll	ll	lm	lm	lm	lm	lm	lm	ll	ll	lm	lm	lm	lm	ll	lm	ll	lm	lm	ll	ll	ll	lm	ll	ll	lm	ll	lm	lm	ll	ll	lm	lm	lm	lm	lm	ll	ll	lm
SRO04_2340075	<lmxll>	{0-}	ll	ll	lm	ll	lm	ll	lm	ll	ll	ll	lm	lm	lm	lm	lm	lm	ll	ll	lm	lm	lm	lm	ll	lm	ll	lm	lm	ll	ll	ll	lm	ll	ll	lm	ll	lm	lm	ll	ll	lm	lm	lm	lm	lm	ll	ll	lm
Ro4261_SSR	<hkxhk>	{00}	hh	hk	hk	--	hk	hk	kk	hh	hh	hh	hk	hk	hk	kk	kk	kk	hh	--	hk	kk	kk	kk	hk	--	hh	kk	kk	hk	hk	hh	hk	hh	hk	kk	hh	kk	kk	hh	hk	hk	kk	hk	--	hk	hk	hh	hk
SRO04_1943042	<nnxnp>	{-0}	nn	np	nn	nn	nn	np	--	nn	nn	nn	np	nn	nn	np	np	np	nn	nn	nn	np	np	np	np	nn	nn	np	np	--	np	nn	nn	nn	--	np	nn	np	np	nn	--	nn	np	nn	nn	nn	np	nn	nn
SRO04_2348078	<hkxhk>	{00}	hh	hk	hk	hh	hk	hk	--	hh	hh	hh	kk	hk	hk	kk	kk	kk	hh	--	hk	kk	kk	kk	hk	hk	hh	kk	kk	hk	hk	hh	hk	hh	--	kk	hh	kk	--	hh	hk	hk	kk	hk	hk	hk	hk	hh	hk
SRO04_2203678	<hkxhk>	{11}	kk	hk	hk	kk	hk	hk	hh	kk	kk	kk	hh	hk	hk	hh	hh	hh	kk	hk	kk	hh	hh	hh	hk	hk	kk	hh	hh	hk	hk	kk	hk	kk	hk	hh	kk	hh	hh	kk	hk	hk	hh	hk	hk	hk	hk	kk	hk
SRO04_2679779	<hkxhk>	{11}	kk	hk	hk	kk	hk	hk	hh	kk	kk	kk	hh	hk	hk	kk	hh	hh	--	hk	--	hh	hh	hh	hk	hk	kk	hh	hh	hk	hk	kk	hk	kk	hk	hh	kk	hh	hh	kk	hk	hk	hh	hk	hk	hk	hk	kk	hk
SRO04_2679614	<hkxhk>	{00}	hh	hk	hk	hh	hk	hk	kk	hh	hh	hh	kk	hk	--	hh	kk	kk	hh	hk	hk	kk	kk	kk	hk	hk	hh	kk	kk	hk	hk	hh	hk	hh	hk	kk	hh	kk	kk	hh	hk	hk	kk	hk	hk	hk	hk	hh	hk
SRO04_2730267	<nnxnp>	{-0}	nn	--	nn	nn	nn	np	np	nn	nn	nn	np	nn	nn	nn	--	np	nn	np	nn	nn	np	--	np	nn	nn	np	np	--	np	nn	nn	nn	np	np	nn	np	np	nn	np	nn	np	nn	nn	nn	np	nn	nn
SRO04_2705781	<hkxhk>	{11}	kk	hk	hk	kk	hk	hh	--	kk	kk	kk	hh	hk	--	kk	hh	hh	kk	hk	hk	hk	hh	hh	hk	hk	kk	hh	hh	hk	hk	kk	hk	kk	hk	hh	kk	hh	hh	kk	hk	hk	hh	hk	hk	hk	hk	kk	hk
SRO04_3330708	<lmxll>	{1-}	lm	ll	ll	lm	ll	lm	ll	lm	lm	lm	ll	ll	ll	lm	ll	ll	lm	lm	ll	ll	ll	ll	lm	ll	lm	ll	ll	lm	lm	lm	ll	lm	lm	ll	lm	ll	ll	lm	lm	ll	ll	ll	ll	ll	lm	lm	ll
SRO04_3364550	<nnxnp>	{-0}	nn	np	nn	nn	nn	np	np	nn	nn	nn	np	nn	nn	nn	np	np	nn	np	nn	nn	np	np	np	nn	nn	np	np	np	np	nn	np	nn	np	np	nn	np	np	nn	np	nn	np	nn	nn	nn	np	nn	nn
SRO04_3408832	<lmxll>	{1-}	lm	ll	ll	lm	ll	lm	ll	lm	lm	lm	ll	ll	ll	lm	ll	ll	lm	lm	ll	ll	ll	ll	lm	ll	lm	ll	ll	lm	lm	lm	ll	lm	lm	ll	lm	ll	ll	lm	ll	ll	ll	ll	ll	ll	lm	lm	ll
SRO04_4149654	<lmxll>	{1-}	lm	ll	ll	lm	ll	lm	ll	lm	lm	lm	ll	ll	ll	lm	ll	ll	lm	--	--	ll	ll	ll	lm	ll	lm	ll	--	lm	lm	lm	ll	lm	lm	ll	lm	ll	ll	lm	ll	ll	ll	ll	ll	ll	lm	lm	ll
SRO04_4519936	<nnxnp>	{-0}	nn	np	nn	nn	nn	np	np	nn	nn	nn	np	nn	nn	nn	np	np	nn	nn	nn	nn	np	np	np	nn	np	np	np	nn	np	nn	np	nn	np	np	nn	np	np	np	np	nn	np	nn	nn	nn	np	nn	nn
SRO04_4535946	<lmxll>	{1-}	lm	ll	ll	ll	ll	lm	ll	lm	lm	lm	ll	ll	ll	lm	ll	ll	lm	lm	--	ll	ll	ll	ll	ll	lm	ll	ll	lm	lm	lm	ll	lm	lm	ll	lm	ll	ll	lm	ll	ll	ll	ll	ll	ll	lm	ll	ll
SRO04_4326800	<lmxll>	{0-}	ll	lm	lm	lm	lm	ll	lm	ll	ll	ll	ll	lm	lm	ll	lm	lm	ll	ll	--	lm	lm	lm	lm	lm	ll	lm	lm	ll	ll	ll	lm	ll	--	lm	ll	lm	lm	ll	lm	lm	lm	lm	lm	lm	ll	lm	lm
SRO04_5207872	<nnxnp>	{-1}	np	nn	np	np	np	nn	nn	np	np	np	nn	np	np	np	nn	nn	np	np	np	np	nn	nn	nn	np	nn	nn	nn	np	nn	np	nn	np	nn	nn	np	nn	nn	nn	nn	np	nn	nn	np	np	nn	np	np
SRO04_4989394	<lmxll>	{1-}	lm	ll	ll	ll	ll	ll	--	lm	lm	lm	ll	ll	ll	lm	ll	ll	lm	lm	ll	ll	ll	ll	ll	ll	lm	ll	ll	lm	lm	lm	ll	lm	--	ll	lm	ll	ll	lm	--	ll	ll	ll	ll	ll	lm	ll	ll
SRO04_6110372	<nnxnp>	{-0}	nn	np	nn	np	nn	np	np	nn	nn	np	np	nn	nn	nn	np	np	nn	nn	nn	nn	np	np	np	nn	np	np	np	nn	np	nn	np	np	np	np	nn	np	np	np	np	nn	np	np	nn	nn	np	nn	nn
SRO04_5580289	<lmxll>	{0-}	--	lm	lm	lm	lm	ll	--	ll	ll	ll	lm	lm	lm	ll	lm	lm	ll	--	--	lm	lm	lm	lm	lm	ll	lm	lm	ll	ll	ll	lm	ll	--	lm	ll	lm	lm	ll	lm	lm	lm	lm	lm	lm	ll	lm	lm
SRO04_6155484	<hkxhk>	{00}	hh	hk	hk	kk	hk	--	kk	hh	hh	hk	kk	hk	hk	hh	kk	kk	--	hh	hk	hk	kk	kk	kk	hk	hk	kk	kk	hh	hk	hh	kk	hk	hk	kk	hh	kk	--	hk	--	hk	kk	kk	hk	hk	hk	--	hk
SRO04_5531999	<lmxll>	{1-}	lm	ll	ll	ll	ll	lm	ll	lm	lm	lm	ll	ll	ll	lm	ll	ll	lm	lm	ll	ll	ll	ll	ll	ll	lm	ll	ll	--	lm	lm	ll	lm	lm	ll	lm	ll	ll	lm	--	ll	ll	ll	ll	ll	lm	ll	ll
SRO04_6696552	<hkxhk>	{00}	hk	kk	hk	kk	kk	hk	kk	hh	hh	hk	kk	hk	hk	hh	kk	kk	hh	hh	hk	hk	kk	kk	kk	hk	hk	kk	kk	hh	hk	hh	kk	hk	hk	kk	hh	kk	kk	hk	kk	hk	kk	kk	hk	hk	hk	hk	hk
SRO04_6606460	<lmxll>	{0-}	ll	lm	lm	lm	lm	ll	lm	ll	ll	ll	ll	lm	--	--	lm	lm	ll	--	lm	lm	lm	lm	lm	lm	ll	lm	lm	--	ll	ll	lm	ll	ll	lm	ll	lm	lm	ll	lm	lm	lm	lm	lm	lm	ll	lm	lm
SRO04_6902894	<hkxhk>	{11}	hk	hh	hk	hh	hh	hk	hh	kk	kk	hk	hh	hk	hk	kk	hh	hh	kk	kk	kk	hk	hh	hh	hh	hk	hk	hh	hh	kk	hk	kk	hh	hk	hk	hh	kk	hh	hh	hk	hh	hk	hh	hh	hk	hk	hk	hk	hk
SRO04_6916372	<hkxhk>	{11}	hk	hh	hk	hh	hh	hk	hh	kk	kk	hk	hh	hk	hk	kk	hh	hh	kk	kk	kk	hk	hh	hh	hh	hk	hk	hh	hh	kk	hk	kk	hh	hk	hk	hh	kk	hh	hh	hk	hh	hk	hh	hh	hk	hk	hk	hk	hk
Ro_CBEa0004G23	<nnxnp>	{-0}	nn	np	nn	--	np	np	np	nn	nn	np	np	nn	nn	nn	np	np	nn	--	nn	nn	np	np	np	--	np	np	np	nn	nn	nn	np	np	np	np	nn	np	np	np	np	nn	np	np	--	nn	np	nn	np
SRO04_7864325	<hkxhk>	{11}	hk	hh	hk	hh	hh	hk	hh	kk	kk	hk	hh	hk	hk	kk	hh	hh	kk	kk	kk	hk	hh	hh	hh	hk	hk	hh	hh	kk	kk	kk	hh	hk	hk	hh	kk	hh	hh	hk	hh	hk	hh	hh	hk	hk	hk	hk	hh
SRO04_7864379	<hkxhk>	{11}	hk	hh	hk	hh	hh	hk	hh	kk	kk	hk	hh	hk	--	kk	hh	hh	kk	kk	kk	hk	hh	hh	hh	hk	hk	hh	hh	kk	kk	kk	hh	hk	hk	hh	--	hh	hh	hk	hh	hk	hh	hh	hk	hk	hk	hk	hh
SRO04_7975043	<lmxll>	{0-}	lm	lm	lm	lm	lm	ll	lm	ll	ll	ll	lm	lm	lm	ll	lm	lm	ll	ll	ll	lm	lm	lm	lm	lm	ll	lm	lm	ll	ll	ll	lm	ll	ll	lm	ll	lm	lm	ll	lm	lm	lm	lm	lm	lm	ll	lm	lm
SRO04_7864983	<hkxhk>	{00}	hk	kk	hk	kk	kk	hk	kk	hh	hh	hk	kk	hk	hk	hh	kk	kk	hh	hh	hh	hk	kk	kk	kk	hk	hk	kk	kk	hh	hh	hh	kk	hk	hk	kk	hh	kk	kk	hk	kk	hk	kk	kk	hk	hk	hk	hk	kk
SRO04_10030358	<lmxll>	{1-}	ll	ll	ll	lm	ll	lm	ll	lm	lm	lm	ll	ll	ll	lm	lm	ll	lm	lm	--	ll	lm	lm	ll	ll	lm	ll	ll	lm	lm	lm	ll	lm	lm	ll	lm	ll	ll	lm	ll	lm	ll	ll	ll	ll	lm	ll	ll
SRO04_10051606	<nnxnp>	{-0}	nn	np	nn	np	np	np	np	nn	nn	np	np	nn	nn	nn	np	np	nn	nn	nn	nn	np	np	np	nn	np	np	np	nn	nn	nn	np	np	np	np	nn	np	np	np	np	nn	np	np	nn	nn	np	nn	np
SRO04_10119735	<hkxhk>	{00}	hk	kk	hk	hk	kk	hk	kk	hh	hh	hk	kk	hk	hk	hh	hk	kk	hh	hh	hh	hk	hk	kk	kk	hk	hk	kk	kk	hh	hh	hh	kk	hk	hk	kk	hh	kk	kk	hk	kk	hh	kk	kk	hk	hk	kk	hk	kk
SRO04_10211516	<nnxnp>	{-1}	np	nn	np	nn	nn	nn	nn	np	np	nn	nn	np	np	np	nn	nn	np	np	np	np	nn	nn	nn	np	nn	nn	nn	np	np	np	nn	nn	nn	nn	np	nn	nn	nn	nn	np	nn	nn	np	np	nn	np	nn
SRO04_9042026	<nnxnp>	{-1}	np	nn	np	nn	nn	nn	nn	np	np	nn	nn	np	np	np	nn	nn	np	np	np	np	nn	nn	nn	np	nn	nn	nn	np	np	np	nn	nn	nn	nn	np	nn	nn	nn	nn	np	nn	nn	np	np	nn	np	nn
SRO04_9279094	<nnxnp>	{-1}	np	nn	np	nn	nn	nn	--	np	np	nn	nn	np	--	np	nn	nn	np	np	np	np	nn	nn	nn	np	nn	nn	nn	np	np	np	nn	nn	--	nn	np	nn	--	nn	nn	np	nn	nn	np	np	nn	np	nn
SRO04_9230906	<nnxnp>	{-0}	nn	np	nn	np	np	np	np	nn	nn	np	np	nn	nn	nn	np	np	nn	nn	nn	nn	np	np	np	nn	np	np	np	nn	nn	nn	np	np	np	np	nn	np	np	np	np	nn	np	np	nn	nn	np	nn	np
Ro20267_SSR	<nnxnp>	{-1}	np	nn	np	nn	nn	nn	nn	np	np	nn	nn	np	np	np	nn	nn	np	--	np	np	nn	nn	nn	np	nn	nn	nn	np	np	np	nn	nn	nn	nn	np	nn	nn	nn	nn	np	nn	nn	np	np	nn	np	nn
Ro2579.SSR	<nnxnp>	{-1}	np	--	np	nn	nn	nn	nn	np	np	nn	nn	np	np	np	nn	nn	np	--	np	np	nn	nn	nn	np	nn	nn	nn	np	np	np	nn	nn	nn	nn	np	nn	nn	nn	nn	np	nn	nn	np	np	nn	--	nn
Ro2173_SSR	<abxcd>	{01}	bd	--	bd	ac	bc	ad	bc	ad	ad	ac	ac	--	bd	--	ac	bc	ad	--	ad	bd	ac	bc	bc	bd	ac	bc	bc	ad	ad	ad	bc	ac	ac	bc	ad	bc	bc	ac	bc	ad	bc	bc	ad	--	bc	--	bc
SRO04_11297139	<lmxll>	{1-}	ll	ll	ll	lm	ll	lm	ll	lm	lm	lm	ll	ll	ll	lm	lm	ll	lm	--	lm	ll	lm	lm	--	ll	lm	ll	ll	lm	lm	lm	ll	lm	lm	ll	lm	ll	ll	lm	ll	lm	ll	ll	lm	ll	ll	ll	ll
SRO04_13005575	<nnxnp>	{-1}	np	nn	nn	nn	nn	np	nn	np	np	nn	np	np	np	np	nn	nn	np	np	np	np	nn	nn	nn	np	nn	nn	nn	np	np	np	nn	nn	nn	nn	np	nn	nn	nn	nn	nn	nn	nn	np	np	nn	np	nn
SRO04_12373645	<lmxll>	{1-}	ll	ll	ll	lm	ll	lm	lm	lm	lm	ll	ll	ll	ll	lm	lm	ll	lm	lm	--	ll	lm	ll	ll	ll	lm	ll	ll	lm	lm	lm	ll	lm	ll	ll	lm	ll	ll	lm	--	lm	ll	ll	lm	ll	ll	ll	ll
SRO04_12631907	<lmxll>	{0-}	lm	lm	lm	ll	lm	ll	ll	ll	ll	ll	lm	lm	lm	ll	ll	lm	ll	ll	ll	lm	ll	lm	lm	lm	ll	lm	lm	ll	ll	ll	lm	ll	lm	lm	ll	ll	lm	ll	lm	ll	lm	lm	ll	lm	lm	lm	lm
SRO04_15731639	<nnxnp>	{-0}	nn	np	nn	np	np	nn	np	nn	nn	np	nn	np	nn	nn	np	np	nn	nn	nn	nn	np	np	nn	nn	np	np	np	nn	nn	nn	np	np	np	np	nn	np	np	np	np	np	np	np	nn	nn	np	nn	np
SRO04_11938718	<lmxll>	{0-}	ll	lm	lm	ll	lm	ll	ll	ll	ll	ll	lm	lm	lm	ll	ll	lm	ll	ll	ll	lm	ll	lm	lm	lm	ll	lm	lm	ll	ll	ll	lm	ll	lm	lm	ll	lm	lm	ll	lm	ll	lm	lm	ll	lm	lm	lm	lm
SRO04_16078475	<nnxnp>	{-1}	np	nn	np	nn	nn	np	nn	nn	np	nn	np	nn	np	np	nn	nn	np	np	np	np	nn	nn	np	np	nn	nn	nn	np	np	np	nn	nn	nn	nn	np	nn	nn	nn	nn	nn	nn	nn	np	np	nn	nn	nn
SRO04_13242066	<lmxll>	{0-}	lm	lm	lm	ll	lm	ll	ll	ll	ll	ll	lm	lm	lm	ll	ll	lm	ll	ll	ll	ll	ll	lm	lm	lm	ll	lm	lm	ll	ll	ll	lm	ll	lm	lm	lm	lm	lm	ll	lm	ll	lm	lm	ll	lm	lm	lm	lm
SRO04_17808686	<nnxnp>	{-1}	np	nn	np	nn	nn	np	nn	nn	np	nn	np	nn	np	np	nn	nn	np	np	nn	--	nn	--	np	np	nn	nn	nn	np	np	np	nn	nn	nn	nn	--	nn	nn	nn	nn	nn	nn	nn	np	np	nn	np	nn
SRO04_12900559	<lmxll>	{1-}	ll	lm	ll	lm	ll	lm	--	lm	lm	lm	ll	ll	--	lm	lm	ll	lm	lm	lm	lm	lm	lm	ll	ll	lm	ll	ll	lm	lm	lm	ll	lm	ll	ll	ll	ll	ll	lm	ll	lm	ll	ll	lm	ll	ll	ll	ll
SRO04_13653131	<lmxll>	{1-}	ll	ll	ll	lm	ll	lm	lm	lm	lm	lm	ll	ll	ll	lm	lm	ll	lm	lm	lm	lm	lm	lm	ll	ll	lm	ll	ll	lm	lm	lm	ll	lm	ll	ll	ll	ll	ll	lm	ll	lm	ll	ll	lm	ll	ll	ll	ll
SRO04_14715570	<lmxll>	{1-}	ll	ll	ll	lm	ll	lm	lm	lm	lm	lm	ll	ll	ll	lm	lm	ll	lm	lm	lm	lm	lm	lm	ll	ll	lm	ll	ll	lm	lm	lm	ll	lm	ll	ll	ll	ll	ll	lm	ll	lm	ll	ll	lm	ll	ll	ll	ll
SRO04_18262940	<nnxnp>	{-1}	np	nn	np	nn	nn	np	nn	nn	np	nn	np	nn	np	np	nn	nn	np	np	np	np	nn	nn	np	np	nn	nn	nn	np	np	np	nn	nn	nn	nn	np	nn	nn	nn	nn	nn	nn	nn	np	np	nn	np	nn
SRO04_18163170	<nnxnp>	{-1}	np	np	np	nn	nn	np	nn	nn	np	nn	np	nn	np	np	nn	nn	--	np	np	np	nn	nn	np	np	nn	nn	nn	np	np	np	nn	nn	nn	nn	np	nn	nn	nn	nn	nn	nn	nn	np	np	nn	np	nn
SRO04_18163117	<nnxnp>	{-1}	np	np	np	nn	nn	np	nn	nn	np	nn	np	nn	np	np	nn	nn	np	np	np	np	nn	nn	np	np	nn	nn	nn	np	np	np	nn	nn	nn	nn	np	nn	nn	nn	nn	nn	nn	nn	np	np	nn	np	nn
SRO04_17046577	<lmxll>	{1-}	ll	ll	ll	lm	ll	ll	lm	lm	lm	lm	ll	ll	ll	lm	lm	ll	lm	lm	lm	lm	lm	lm	ll	ll	lm	ll	ll	lm	lm	lm	ll	lm	ll	ll	ll	ll	ll	lm	ll	lm	ll	ll	lm	ll	ll	ll	ll
SRO04_19817240	<lmxll>	{0-}	lm	lm	lm	ll	lm	lm	ll	ll	ll	ll	lm	lm	--	ll	ll	lm	ll	ll	ll	ll	ll	ll	lm	lm	ll	lm	lm	ll	ll	ll	lm	ll	--	lm	lm	lm	lm	ll	lm	ll	lm	lm	ll	lm	lm	lm	lm
SRO04_15809788	<nnxnp>	{-1}	np	nn	np	nn	nn	np	nn	nn	np	nn	np	nn	--	np	nn	nn	np	np	np	np	nn	nn	np	np	nn	nn	nn	np	np	np	nn	nn	--	nn	np	nn	nn	nn	nn	nn	nn	nn	np	np	nn	np	nn
SRO04_16164897	<lmxll>	{0-}	lm	lm	lm	ll	lm	lm	ll	ll	ll	ll	lm	lm	lm	ll	ll	lm	ll	ll	ll	ll	ll	lm	lm	lm	ll	lm	lm	ll	ll	ll	lm	ll	lm	lm	lm	lm	lm	ll	lm	ll	lm	lm	ll	lm	lm	lm	lm
SRO04_16403305	<hkxhk>	{10}	hh	hk	hh	kk	hk	hh	kk	kk	hk	kk	hh	hk	hh	hk	kk	hk	hk	hk	hk	hk	kk	hk	hh	hh	kk	hk	hk	hk	hk	hk	hk	kk	hk	hk	hh	hk	hk	kk	hk	kk	hk	hk	hk	hh	hk	hh	hk
SRO04_17111215	<lmxll>	{1-}	ll	ll	ll	lm	ll	ll	lm	lm	lm	lm	ll	ll	ll	lm	lm	ll	lm	lm	lm	lm	lm	ll	ll	ll	lm	ll	ll	lm	lm	lm	ll	lm	ll	ll	ll	ll	ll	lm	ll	lm	ll	ll	lm	ll	ll	ll	ll
SRO04_16527364	<nnxnp>	{-0}	nn	np	nn	np	np	nn	np	np	nn	np	nn	np	nn	nn	np	np	nn	nn	nn	nn	np	np	nn	nn	np	np	np	nn	nn	nn	np	np	np	np	nn	np	nn	np	np	np	np	np	nn	nn	np	nn	--
SRO04_21003152	<efxeg>	{10}	ee	eg	ee	fg	eg	ee	fg	fg	ef	fg	ee	eg	--	ef	fg	ee	--	ef	ef	ef	fg	eg	ee	ee	fg	eg	eg	ef	ef	ef	eg	fg	--	eg	--	eg	eg	--	eg	fg	eg	eg	ef	ee	eg	ee	eg
SRO04_36465409	<hkxhk>	{10}	hh	hk	hh	kk	hk	hh	kk	kk	hk	kk	hh	hk	--	hk	kk	hk	hk	hk	hk	hk	kk	--	hh	--	kk	hk	hk	hk	hk	hk	hk	kk	hk	hk	hh	hk	hk	kk	hk	kk	hk	hk	hk	hh	hk	hh	hk
SRO04_16961187	<lmxll>	{0-}	lm	lm	lm	ll	lm	lm	ll	ll	ll	ll	lm	lm	lm	ll	ll	lm	ll	ll	ll	ll	ll	lm	lm	lm	ll	lm	lm	ll	ll	ll	lm	ll	lm	lm	lm	lm	lm	ll	lm	ll	lm	lm	ll	lm	lm	lm	lm
SRO04_35102579	<hkxhk>	{10}	hh	hk	hh	kk	hk	hh	kk	kk	hk	kk	hh	hk	hh	hk	kk	hk	hk	hk	hk	hk	kk	hk	hh	hh	kk	hk	hk	hk	hk	hk	hk	kk	hk	hk	hh	hk	hk	kk	hk	kk	hk	hk	hk	hh	hk	hh	hk
SRO04_20119649	<nnxnp>	{-0}	nn	np	nn	np	np	nn	np	np	nn	np	nn	np	nn	nn	np	np	nn	nn	--	nn	np	np	nn	nn	np	np	nn	nn	nn	nn	np	np	np	np	nn	np	np	np	np	np	np	np	nn	nn	np	nn	np
SRO04_16852209	<lmxll>	{0-}	lm	lm	lm	ll	lm	lm	ll	ll	ll	ll	lm	ll	lm	ll	ll	lm	ll	ll	ll	ll	ll	lm	lm	lm	ll	lm	lm	ll	ll	ll	lm	ll	lm	lm	lm	lm	lm	ll	lm	ll	lm	lm	ll	lm	lm	lm	lm
SRO04_34192282	<nnxnp>	{-1}	--	np	np	nn	nn	np	nn	nn	np	--	np	nn	np	np	nn	nn	np	np	--	np	nn	nn	np	np	nn	nn	--	np	np	np	nn	nn	nn	nn	np	nn	nn	nn	nn	nn	nn	nn	np	np	nn	np	nn
SRO04_32982457	<lmxll>	{0-}	lm	lm	lm	ll	lm	lm	ll	lm	ll	ll	lm	lm	lm	ll	ll	lm	ll	ll	ll	ll	ll	lm	lm	lm	ll	lm	lm	ll	ll	ll	lm	ll	lm	lm	lm	lm	lm	ll	lm	ll	lm	lm	ll	ll	lm	lm	lm
SRO04_33326578	<lmxll>	{1-}	ll	ll	ll	lm	ll	ll	lm	ll	lm	lm	ll	ll	--	lm	lm	ll	lm	lm	lm	lm	lm	ll	ll	ll	lm	ll	ll	lm	lm	lm	ll	lm	ll	ll	ll	ll	ll	lm	ll	lm	ll	ll	lm	lm	ll	ll	ll
SRO04_34623915	<nnxnp>	{-1}	np	nn	np	nn	nn	np	nn	nn	np	nn	np	nn	np	np	nn	nn	np	np	np	np	nn	nn	np	np	nn	nn	nn	np	np	np	nn	nn	nn	nn	np	nn	--	nn	nn	nn	nn	nn	np	np	nn	np	nn
SRO04_28315380	<lmxll>	{0-}	lm	lm	lm	ll	lm	lm	ll	lm	ll	ll	lm	lm	lm	ll	ll	lm	ll	ll	ll	ll	ll	lm	lm	lm	ll	lm	lm	ll	ll	ll	lm	ll	lm	lm	lm	lm	lm	ll	lm	ll	lm	lm	ll	ll	lm	lm	lm
SRO04_29535069	<nnxnp>	{-1}	np	nn	np	nn	nn	np	nn	nn	np	nn	nn	nn	--	np	nn	nn	nn	np	np	np	nn	nn	np	np	nn	nn	nn	np	np	np	nn	nn	nn	nn	np	nn	nn	nn	nn	nn	nn	nn	np	np	nn	np	nn
SRO04_29527604	<lmxll>	{0-}	lm	lm	lm	ll	lm	lm	ll	lm	ll	ll	lm	lm	--	ll	ll	lm	ll	ll	ll	ll	ll	lm	lm	lm	ll	lm	lm	ll	ll	ll	lm	ll	ll	lm	lm	lm	lm	ll	lm	ll	lm	lm	ll	ll	lm	lm	lm
SRO04_33934549	<hkxhk>	{01}	kk	hk	kk	hh	hk	kk	hh	hk	hk	hh	kk	hk	kk	hk	hh	hk	hh	hk	hk	hk	hh	hk	kk	kk	hh	hk	hk	hk	hk	hk	hk	hh	hk	hk	kk	hk	hk	hh	hk	hh	hk	hk	hk	hk	hk	kk	hk
SRO04_29534652	<hkxhk>	{10}	hh	hk	hh	kk	hk	hh	kk	hk	hk	kk	hh	hk	hh	hk	kk	hk	kk	hk	hk	hk	kk	hk	hh	hh	kk	hk	hk	hk	hk	hk	hk	kk	hk	hk	hh	hk	hk	kk	hk	kk	hk	hk	hk	hk	hk	hh	hk
SRO04_27807686	<lmxll>	{0-}	lm	lm	lm	ll	lm	lm	ll	lm	ll	ll	lm	lm	lm	ll	ll	lm	ll	--	ll	--	ll	lm	ll	lm	ll	lm	lm	ll	ll	ll	lm	ll	lm	lm	lm	lm	lm	ll	lm	ll	ll	lm	ll	ll	lm	lm	lm
SRO04_27683590	<hkxhk>	{01}	kk	hk	kk	hh	hk	kk	hh	hk	hk	hh	kk	hk	--	hk	hh	hk	hh	hh	hh	hk	hh	hk	hk	kk	hh	hk	hk	hk	hk	hk	hk	hh	hk	hk	kk	hk	hk	hh	hk	hh	hh	hk	hk	hk	hk	kk	hk
SRO04_27108565	<lmxll>	{1-}	ll	ll	--	lm	ll	ll	lm	ll	lm	lm	ll	ll	ll	lm	lm	ll	--	lm	lm	lm	lm	lm	lm	ll	lm	ll	ll	lm	lm	lm	ll	lm	ll	ll	ll	ll	ll	lm	--	lm	lm	ll	lm	lm	ll	ll	ll
SRO04_27564377	<nnxnp>	{-0}	nn	np	nn	np	np	nn	np	np	nn	np	nn	np	nn	nn	np	np	np	np	nn	nn	np	np	nn	nn	np	np	np	nn	nn	nn	np	np	np	np	nn	np	np	np	np	np	np	np	nn	nn	np	nn	np
SRO04_27117702	<lmxll>	{1-}	ll	ll	ll	lm	ll	ll	lm	ll	lm	lm	ll	ll	ll	lm	lm	ll	lm	lm	lm	lm	lm	lm	lm	ll	lm	ll	ll	lm	lm	lm	ll	lm	ll	ll	--	ll	ll	lm	ll	lm	lm	ll	lm	ll	ll	ll	ll
SRO04_27232109	<lmxll>	{0-}	lm	lm	lm	ll	lm	lm	ll	lm	ll	ll	lm	lm	lm	ll	ll	lm	ll	ll	ll	ll	ll	lm	ll	lm	ll	lm	lm	ll	ll	ll	lm	ll	lm	lm	lm	lm	lm	ll	lm	ll	ll	lm	ll	ll	lm	lm	lm
SRO04_27564261	<lmxll>	{0-}	lm	lm	lm	ll	lm	lm	ll	lm	ll	ll	lm	ll	lm	ll	ll	lm	ll	ll	ll	ll	ll	lm	ll	lm	ll	lm	lm	ll	ll	ll	lm	ll	lm	lm	lm	lm	lm	ll	lm	ll	ll	lm	ll	ll	lm	lm	lm
SRO04_26341885	<lmxll>	{0-}	lm	lm	lm	ll	lm	lm	ll	lm	ll	ll	lm	lm	lm	ll	ll	lm	ll	ll	ll	--	ll	lm	ll	lm	ll	lm	lm	ll	ll	ll	lm	ll	--	lm	lm	lm	lm	ll	lm	ll	ll	lm	ll	ll	lm	lm	lm
SRO04_25983813	<lmxll>	{0-}	lm	lm	lm	ll	lm	lm	ll	lm	ll	ll	lm	lm	lm	ll	ll	lm	ll	ll	ll	ll	ll	lm	ll	lm	ll	lm	lm	ll	ll	ll	lm	ll	lm	lm	lm	lm	lm	ll	lm	ll	ll	lm	ll	ll	lm	lm	lm
SRO04_26583294	<hkxhk>	{00}	hk	kk	hk	hk	kk	hk	hk	kk	hh	hk	hk	kk	hk	hh	hk	kk	hk	hk	hh	hh	hk	kk	hh	hk	hk	kk	kk	hh	hh	hh	kk	hk	kk	kk	hk	kk	kk	hk	kk	hk	hk	kk	hh	hh	kk	hk	kk
SRO04_24706361	<nnxnp>	{-1}	np	np	np	nn	nn	np	nn	nn	np	nn	np	nn	np	np	np	nn	nn	nn	np	np	nn	nn	np	np	nn	nn	nn	np	np	np	nn	nn	nn	nn	np	nn	np	np	nn	nn	nn	nn	np	np	nn	np	nn
SRO04_23923245	<lmxll>	{0-}	lm	lm	ll	ll	lm	lm	ll	lm	ll	ll	lm	lm	lm	ll	ll	lm	ll	ll	ll	ll	ll	lm	ll	lm	ll	lm	lm	ll	ll	ll	lm	ll	ll	lm	lm	lm	lm	ll	--	ll	ll	lm	ll	ll	lm	lm	lm
SRO04_24655135	<nnxnp>	{-1}	np	np	np	nn	nn	np	nn	nn	np	nn	np	nn	np	np	np	nn	--	nn	np	np	nn	nn	np	np	nn	np	nn	np	np	np	nn	nn	--	nn	np	nn	nn	np	--	nn	nn	nn	np	np	nn	np	nn
SRO04_23451066	<hkxhk>	{10}	hh	hh	hk	kk	hk	hh	kk	hk	hk	kk	hh	hk	--	hk	hk	hk	kk	kk	hk	hk	kk	hk	kk	hh	kk	hh	hk	hk	hk	hk	hk	kk	hk	hk	--	hk	hh	hk	hk	kk	kk	hk	hk	hk	hk	hh	hk
SRO04_22212643	<nnxnp>	{-0}	nn	nn	nn	np	np	nn	np	np	nn	np	nn	np	nn	nn	nn	np	np	np	--	nn	np	np	np	nn	np	nn	np	nn	nn	nn	np	np	--	np	nn	np	nn	nn	--	np	np	np	nn	nn	np	nn	nn
SRO04_22973627	<nnxnp>	{-1}	np	np	np	nn	nn	np	nn	nn	np	nn	np	nn	np	np	np	nn	nn	nn	np	np	nn	nn	nn	np	nn	np	nn	np	np	np	nn	nn	nn	nn	np	nn	np	np	nn	nn	nn	nn	np	np	nn	np	np
SRO04_22634259	<nnxnp>	{-1}	np	np	np	nn	nn	np	nn	nn	np	nn	np	nn	np	np	np	nn	nn	nn	--	np	nn	nn	nn	np	nn	np	nn	np	np	np	nn	nn	--	nn	np	nn	np	np	--	nn	nn	nn	np	--	nn	np	np
SRO04_21878733	<nnxnp>	{-1}	np	np	np	nn	nn	np	nn	nn	np	nn	np	nn	np	np	np	nn	nn	nn	--	np	nn	nn	nn	--	nn	np	nn	np	np	np	nn	nn	nn	nn	np	nn	np	np	nn	nn	nn	nn	np	np	nn	np	np
SRO04_22021777	<lmxll>	{1-}	ll	ll	lm	lm	ll	ll	lm	ll	lm	lm	ll	ll	ll	lm	lm	ll	lm	lm	lm	lm	lm	ll	lm	ll	lm	ll	ll	lm	lm	lm	ll	lm	ll	ll	ll	ll	ll	lm	ll	lm	lm	ll	lm	ll	ll	ll	ll
SRO04_22082325	<lmxll>	{1-}	ll	ll	lm	lm	ll	ll	lm	ll	lm	lm	ll	ll	--	lm	lm	ll	lm	ll	lm	lm	lm	ll	lm	ll	lm	ll	ll	lm	lm	lm	ll	lm	ll	ll	ll	ll	ll	lm	ll	lm	lm	ll	lm	ll	ll	ll	ll
SRO04_23316820	<nnxnp>	{-1}	np	np	np	nn	nn	np	nn	nn	np	nn	np	nn	np	np	np	nn	nn	nn	np	np	nn	--	nn	np	nn	np	nn	np	np	np	nn	nn	nn	nn	np	nn	np	np	nn	nn	nn	nn	np	np	nn	np	nn
SRO04_22482971	<lmxll>	{0-}	lm	lm	ll	ll	lm	lm	ll	lm	ll	ll	lm	lm	lm	ll	ll	lm	ll	ll	ll	ll	ll	lm	ll	lm	ll	lm	lm	ll	ll	ll	lm	ll	lm	lm	lm	lm	lm	ll	lm	ll	ll	lm	ll	lm	lm	lm	lm
SRO04_22482948	<lmxll>	{0-}	lm	lm	ll	ll	lm	lm	ll	lm	ll	ll	lm	lm	lm	ll	ll	lm	ll	ll	ll	ll	ll	lm	ll	lm	ll	lm	lm	ll	ll	ll	lm	ll	lm	lm	lm	lm	lm	ll	lm	ll	ll	lm	ll	lm	lm	lm	--
SRO04_23282780	<nnxnp>	{-1}	--	np	--	nn	nn	np	--	nn	np	nn	np	nn	np	np	np	nn	nn	nn	np	np	nn	nn	nn	np	nn	np	nn	np	np	np	nn	nn	nn	nn	np	nn	np	np	nn	nn	nn	nn	np	np	nn	np	nn
SRO04_22908692	<lmxll>	{1-}	ll	ll	lm	lm	ll	ll	lm	ll	lm	lm	ll	ll	ll	lm	lm	ll	lm	lm	lm	lm	lm	lm	lm	ll	lm	ll	ll	lm	lm	lm	ll	lm	ll	ll	ll	ll	ll	lm	ll	lm	lm	ll	lm	ll	ll	ll	ll
SRO04_24838128	<lmxll>	{1-}	--	ll	lm	lm	ll	ll	lm	ll	lm	lm	ll	ll	--	lm	lm	ll	lm	--	lm	lm	lm	lm	lm	ll	lm	ll	ll	lm	lm	lm	ll	lm	--	ll	ll	ll	--	lm	--	lm	lm	ll	lm	lm	ll	--	ll
SRO04_24655264	<lmxll>	{1-}	ll	lm	lm	lm	ll	ll	lm	ll	lm	lm	ll	ll	ll	lm	lm	ll	lm	lm	--	--	lm	lm	lm	ll	lm	ll	ll	lm	lm	lm	ll	lm	ll	ll	ll	ll	ll	lm	ll	lm	lm	ll	lm	lm	ll	ll	ll
SRO04_24214848	<lmxll>	{1-}	ll	lm	lm	lm	ll	ll	lm	ll	lm	lm	ll	ll	ll	lm	lm	ll	lm	lm	ll	lm	lm	lm	ll	ll	lm	ll	ll	lm	lm	lm	ll	lm	--	ll	ll	ll	ll	lm	--	lm	lm	ll	lm	lm	ll	ll	ll
RuEE284382_SSR_RLG5	<lmxll>	{0-}	ll	lm	lm	lm	ll	lm	ll	lm	ll	ll	ll	ll	ll	lm	ll	ll	--	--	ll	lm	lm	ll	ll	ll	ll	--	lm	lm	ll	--	lm	ll	lm	lm	lm	lm	lm	lm	lm	ll	ll	lm	ll	--	ll	lm	ll
SRO05_579999	<nnxnp>	{-0}	np	nn	nn	np	np	np	nn	np	np	np	nn	nn	nn	np	nn	nn	--	--	nn	nn	np	np	nn	np	nn	np	np	--	nn	nn	nn	np	--	np	nn	np	nn	np	--	nn	np	np	np	np	nn	nn	np
SRO05_456386	<nnxnp>	{-0}	np	nn	nn	np	np	np	nn	np	np	np	nn	nn	nn	np	nn	nn	np	nn	nn	nn	np	np	nn	np	nn	np	np	np	nn	nn	nn	np	nn	np	nn	np	nn	np	nn	nn	np	np	np	np	nn	--	np
SRO05_447713	<nnxnp>	{-0}	np	nn	nn	np	nn	np	nn	np	np	np	nn	nn	nn	np	nn	nn	np	nn	nn	nn	np	np	nn	np	nn	np	np	np	nn	nn	nn	np	--	np	nn	np	nn	np	--	nn	np	np	np	np	nn	nn	np
SRO05_941539	<nnxnp>	{-0}	np	nn	nn	np	np	np	nn	np	np	np	nn	nn	nn	np	nn	nn	np	nn	nn	nn	np	np	nn	np	nn	np	np	np	nn	nn	nn	np	np	np	nn	np	nn	np	np	nn	np	np	np	np	nn	nn	np
SRO05_1070869	<hkxhk>	{00}	kk	hk	hk	kk	hk	kk	hh	hk	hk	hk	hh	hh	hh	kk	hh	hk	kk	hk	hh	hk	hk	hk	hh	hk	hh	kk	hk	kk	hh	hh	hk	hk	kk	kk	hk	kk	hk	kk	kk	hh	hk	kk	hk	kk	hh	hk	hk
SRO05_1312971	<lmxll>	{0-}	lm	lm	lm	lm	ll	lm	ll	ll	ll	ll	ll	ll	ll	lm	ll	lm	lm	lm	ll	lm	ll	ll	ll	ll	ll	lm	ll	lm	ll	ll	lm	ll	lm	lm	lm	lm	lm	lm	lm	ll	ll	lm	ll	lm	ll	lm	ll
SRO05_2087735	<hkxhk>	{11}	hh	hk	hk	hh	hk	hh	hk	hk	hk	hk	hk	kk	kk	hh	kk	hk	hh	hk	kk	hk	hk	hk	kk	hk	kk	hh	hk	hh	kk	kk	hk	hk	hh	hh	hk	hh	hk	hh	hh	kk	hk	hh	hk	hk	kk	hk	kk
SRO05_2238383	<nnxnp>	{-0}	np	nn	nn	np	np	np	np	np	np	np	nn	nn	nn	np	nn	nn	np	nn	nn	nn	np	np	nn	np	nn	np	np	np	nn	nn	nn	np	np	np	nn	np	nn	np	np	nn	np	np	np	np	nn	nn	nn
SRO05_1963371	<nnxnp>	{-0}	np	nn	nn	np	np	np	np	np	np	np	nn	--	nn	np	nn	nn	np	nn	nn	nn	np	np	nn	np	nn	np	np	np	nn	nn	nn	np	np	np	nn	np	nn	np	np	nn	np	np	np	np	nn	nn	nn
SRO05_2069476	<hkxhk>	{00}	kk	hk	hk	kk	hk	kk	hk	hk	hk	hk	hh	hh	--	kk	hh	hk	--	--	--	hk	hk	hk	hh	hk	hh	kk	hk	kk	hh	hh	hk	hk	kk	kk	hk	kk	hk	kk	kk	hh	hk	kk	hk	hk	hh	hk	hh
SRO05_2238250	<nnxnp>	{-0}	np	nn	nn	np	np	np	np	np	np	np	nn	nn	nn	np	nn	nn	np	nn	nn	--	np	np	nn	np	nn	np	nn	np	nn	nn	nn	np	--	np	nn	np	nn	np	np	nn	np	np	np	np	nn	nn	nn
SRO05_2032463	<lmxll>	{0-}	lm	lm	lm	lm	ll	lm	--	ll	ll	ll	ll	ll	ll	lm	ll	lm	--	lm	ll	lm	ll	ll	ll	ll	ll	lm	ll	lm	ll	ll	lm	ll	--	lm	lm	lm	ll	lm	lm	ll	ll	lm	ll	ll	ll	lm	ll
SRO05_2373617	<lmxll>	{0-}	lm	lm	lm	lm	ll	lm	ll	ll	ll	ll	ll	ll	ll	lm	ll	lm	lm	lm	ll	lm	ll	ll	ll	ll	ll	lm	ll	lm	ll	ll	lm	ll	lm	lm	lm	lm	ll	lm	lm	ll	ll	lm	ll	ll	ll	lm	ll
SRO05_2452917	<lmxll>	{0-}	lm	lm	lm	lm	ll	lm	ll	ll	ll	ll	ll	ll	ll	lm	ll	lm	lm	lm	ll	lm	ll	ll	ll	ll	ll	lm	ll	lm	ll	ll	lm	ll	lm	lm	lm	lm	lm	lm	lm	ll	ll	lm	ll	ll	ll	lm	ll
SRO05_2604254	<lmxll>	{0-}	lm	lm	lm	lm	ll	lm	ll	--	ll	ll	ll	ll	--	lm	ll	lm	lm	lm	ll	lm	ll	ll	ll	ll	ll	lm	ll	lm	ll	ll	lm	ll	lm	lm	lm	lm	lm	lm	lm	ll	ll	lm	ll	ll	ll	lm	ll
SRO05_3215378	<hkxhk>	{00}	kk	hk	hk	kk	hk	kk	hk	kk	hk	hk	hh	hh	hh	kk	hh	hk	kk	hk	--	hk	hk	hk	hh	hk	hh	kk	hk	kk	hh	hh	hk	hk	kk	kk	hk	kk	hk	hk	--	hh	hk	kk	hk	hk	hh	kk	hh
SRO05_3397864	<nnxnp>	{-0}	np	nn	nn	np	np	np	np	np	np	np	nn	nn	nn	np	nn	nn	np	nn	nn	nn	np	np	nn	np	nn	np	np	np	nn	nn	nn	np	np	np	nn	np	nn	nn	np	nn	np	np	np	np	nn	np	nn
SRO05_3333881	<hkxhk>	{01}	hk	kk	kk	hk	hh	hk	hh	hk	hh	hh	hk	hk	hk	hk	hk	kk	hk	kk	--	kk	hh	hh	hh	hh	hk	hk	hh	hk	hk	hk	kk	hh	hk	hk	kk	hk	kk	kk	hk	hk	hh	hk	hh	hh	hk	hk	hk
SRO05_3401476	<nnxnp>	{-1}	nn	np	np	nn	nn	nn	nn	--	nn	nn	np	np	np	nn	np	np	--	np	np	np	nn	nn	np	nn	np	nn	--	nn	np	np	np	nn	nn	nn	np	nn	np	np	--	np	nn	nn	nn	nn	np	nn	np
SRO05_3522525	<hkxhk>	{11}	hh	hk	hk	hh	hk	hh	hk	hh	kk	hk	hk	kk	kk	hh	kk	hk	hh	--	kk	hk	hk	hk	kk	hk	kk	hh	hk	hh	kk	kk	hk	hk	--	hh	--	hh	hk	hk	hh	kk	hk	hh	hk	hk	kk	hh	kk
SRO05_3744658	<nnxnp>	{-1}	nn	np	np	nn	nn	nn	nn	nn	np	nn	np	np	np	nn	np	np	nn	np	np	np	nn	nn	np	nn	np	nn	nn	nn	np	np	np	nn	nn	nn	np	nn	np	np	nn	np	nn	nn	nn	nn	np	nn	np
SRO05_3933764	<lmxll>	{1-}	ll	ll	ll	ll	lm	ll	lm	ll	lm	lm	lm	lm	lm	ll	lm	ll	ll	ll	lm	ll	lm	lm	lm	lm	lm	ll	lm	ll	lm	lm	ll	lm	--	ll	ll	ll	ll	ll	--	lm	lm	ll	lm	lm	ll	ll	lm
SRO05_4077301	<lmxll>	{1-}	ll	ll	ll	ll	lm	ll	lm	ll	lm	lm	lm	lm	lm	ll	lm	ll	ll	ll	lm	ll	lm	lm	lm	lm	lm	ll	lm	ll	lm	lm	ll	lm	ll	ll	ll	ll	ll	ll	ll	lm	lm	ll	lm	lm	ll	ll	lm
SRO05_4309541	<nnxnp>	{-1}	nn	np	np	nn	nn	nn	nn	nn	np	nn	np	np	--	--	np	np	nn	nn	np	np	nn	nn	np	nn	np	nn	nn	nn	np	np	np	nn	--	nn	np	nn	np	np	nn	np	nn	nn	nn	nn	np	nn	np
SRO05_3933833	<lmxll>	{1-}	ll	ll	ll	ll	lm	ll	ll	ll	lm	lm	lm	lm	--	ll	lm	ll	ll	ll	lm	ll	lm	lm	lm	lm	lm	ll	lm	ll	lm	lm	ll	lm	ll	ll	ll	ll	ll	ll	ll	lm	lm	ll	lm	lm	ll	ll	lm
SRO05_4569287	<lmxll>	{1-}	ll	ll	ll	ll	lm	--	lm	ll	lm	lm	lm	lm	lm	ll	lm	ll	--	ll	--	ll	lm	lm	lm	lm	lm	ll	lm	ll	lm	lm	ll	lm	ll	ll	ll	ll	ll	ll	ll	lm	lm	ll	lm	lm	ll	ll	lm
SRO05_4703015	<lmxll>	{0-}	lm	lm	lm	lm	ll	lm	ll	lm	ll	ll	ll	ll	ll	lm	ll	lm	lm	lm	ll	lm	ll	ll	ll	ll	ll	lm	ll	lm	ll	ll	lm	ll	lm	lm	lm	lm	lm	lm	lm	ll	ll	lm	ll	ll	lm	lm	ll
SRO05_3744612	<nnxnp>	{-1}	nn	np	nn	nn	nn	nn	nn	nn	np	nn	np	np	np	nn	np	np	--	nn	np	np	nn	nn	np	nn	np	nn	nn	nn	np	np	nn	nn	nn	nn	np	nn	np	np	nn	np	nn	nn	nn	nn	np	nn	np
SRO05_4930352	<lmxll>	{1-}	ll	ll	lm	ll	lm	ll	lm	ll	lm	lm	lm	lm	lm	ll	lm	ll	ll	--	lm	ll	lm	lm	lm	lm	lm	ll	lm	ll	lm	lm	ll	lm	ll	ll	ll	ll	ll	ll	--	lm	lm	ll	lm	lm	ll	ll	lm
SRO05_5282594	<hkxhk>	{11}	hh	hk	kk	hh	hk	hh	hk	hh	kk	hk	kk	hk	kk	hh	kk	hk	hh	hh	kk	hk	hk	hk	kk	hk	kk	hh	hk	hh	kk	kk	hk	hk	hh	hh	hk	hh	hk	hk	hk	kk	hk	hh	hk	hk	hk	hh	kk
SRO05_5476995	<hkxhk>	{01}	hk	kk	hk	hk	hh	hk	hh	hk	hk	hh	hk	hh	hk	hk	hk	kk	hk	hk	hk	kk	hh	hh	hk	hh	hk	hk	hh	hk	hk	hk	kk	hh	hh	hk	kk	hk	kk	kk	hh	hk	hh	hk	hh	hh	kk	hk	hk
SRO05_5463829	<lmxll>	{1-}	ll	ll	lm	ll	lm	ll	lm	ll	lm	lm	lm	lm	--	ll	lm	ll	ll	ll	ll	ll	lm	lm	lm	lm	lm	ll	lm	ll	lm	lm	ll	lm	lm	ll	ll	ll	ll	ll	lm	lm	lm	ll	lm	lm	ll	ll	lm
Ro9206_SSR	<abxcd>	{01}	bc	bd	ad	bc	ac	bc	ac	bc	ad	ac	bd	ac	ad	bc	ad	bd	bc	--	ad	bd	ac	ac	ad	ac	ad	bc	ac	bc	ad	ad	bd	ac	ac	bc	bd	bc	bd	bd	ac	ad	ac	bc	ac	ac	bd	--	--
SRO05_5836014	<hkxhk>	{11}	hh	hk	kk	hh	hk	hh	hk	hh	kk	hk	kk	hk	kk	hh	kk	hk	hh	hh	--	hk	hk	hk	kk	hk	kk	hh	hk	hh	kk	kk	hk	hk	hk	hh	hk	hh	hk	hk	hk	kk	hk	hh	hk	hk	hk	hh	kk
SRO05_5804296	<lmxll>	{0-}	lm	lm	ll	lm	ll	lm	ll	lm	ll	ll	ll	ll	ll	lm	ll	lm	lm	lm	ll	lm	ll	ll	ll	ll	ll	lm	ll	lm	ll	ll	lm	ll	ll	lm	lm	lm	lm	lm	ll	ll	ll	lm	ll	ll	lm	lm	ll
X7aB1_SSR_RLG5	<abxcd>	{01}	bc	bc	ad	bd	ac	bc	ac	bc	bd	ac	bd	ac	ad	bc	ad	bd	bc	bc	ad	bd	ac	--	ad	--	ad	--	ac	bc	ad	--	bd	ac	--	bc	bd	bc	bd	bd	ac	ad	ac	bc	ac	--	bd	bc	ad
SRO05_6547822	<nnxnp>	{-0}	np	nn	nn	nn	np	np	np	np	nn	np	nn	np	nn	np	nn	nn	np	np	nn	nn	np	np	nn	np	nn	np	np	np	nn	nn	nn	np	np	np	nn	np	np	nn	--	nn	np	np	np	np	nn	np	nn
SRO05_6290045	<lmxll>	{0-}	lm	lm	ll	lm	ll	lm	ll	lm	lm	ll	--	ll	ll	lm	ll	lm	lm	lm	ll	lm	ll	ll	ll	ll	ll	lm	ll	--	ll	ll	lm	ll	ll	lm	lm	lm	lm	lm	ll	ll	ll	lm	ll	ll	lm	lm	ll
SRO05_6791809	<hkxhk>	{01}	hk	kk	hk	kk	hh	hk	hh	hk	kk	hh	hk	hh	hk	hk	hk	kk	hk	hk	hk	kk	hh	hh	hk	hh	hk	hk	hh	hk	hk	hk	kk	hh	hh	hk	kk	hk	hk	kk	hh	hk	hh	hk	hh	hh	kk	hk	hk
SRO05_7056539	<lmxll>	{1-}	ll	ll	lm	ll	lm	ll	lm	ll	ll	lm	lm	lm	lm	ll	lm	ll	ll	ll	lm	ll	lm	lm	lm	lm	lm	ll	lm	ll	lm	lm	ll	lm	lm	ll	ll	ll	ll	ll	lm	lm	lm	ll	lm	lm	ll	ll	lm
SRO05_6975184	<nnxnp>	{-1}	nn	np	np	np	nn	nn	nn	nn	np	nn	np	nn	--	nn	np	np	nn	nn	np	np	nn	nn	np	nn	np	nn	nn	nn	np	np	np	nn	nn	nn	np	nn	nn	np	nn	np	nn	nn	nn	nn	np	nn	np
SRO05_7174046	<nnxnp>	{-0}	np	nn	nn	nn	np	np	np	np	nn	np	nn	np	--	np	nn	nn	np	np	nn	nn	np	np	nn	np	nn	np	np	np	nn	nn	nn	np	np	np	nn	np	np	nn	np	nn	np	np	np	np	nn	np	--
SRO05_7334974	<lmxll>	{1-}	ll	ll	lm	ll	lm	ll	lm	--	ll	lm	lm	lm	--	ll	lm	ll	ll	ll	lm	ll	lm	lm	lm	lm	lm	ll	ll	ll	lm	lm	ll	lm	--	ll	ll	ll	ll	ll	lm	lm	lm	ll	lm	lm	ll	ll	lm
SRO05_9095850	<hkxhk>	{00}	kk	hk	hh	hk	hk	kk	hk	kk	hk	hk	hh	hk	hh	kk	hh	hk	--	kk	hh	hk	hk	hh	hh	hk	hh	kk	kk	kk	hh	hh	hk	hk	hk	kk	hk	kk	kk	hk	hk	hh	hk	kk	hk	hk	kk	kk	hh
SRO05_8637280	<nnxnp>	{-1}	nn	np	np	np	nn	nn	nn	nn	np	nn	np	nn	np	nn	np	np	nn	nn	np	np	nn	np	np	nn	np	nn	nn	nn	np	np	np	nn	nn	nn	np	nn	nn	np	nn	np	nn	nn	nn	nn	nn	nn	np
SRO05_9015712	<nnxnp>	{-1}	nn	np	np	np	nn	nn	nn	nn	np	nn	np	nn	--	nn	np	np	nn	nn	np	np	nn	np	np	nn	np	nn	nn	nn	np	np	np	nn	--	nn	np	nn	nn	np	nn	np	nn	nn	nn	nn	nn	nn	np
SRO05_8317704	<lmxll>	{1-}	ll	ll	lm	ll	lm	ll	lm	ll	ll	ll	lm	lm	lm	ll	lm	ll	lm	ll	ll	ll	lm	lm	lm	lm	lm	ll	ll	ll	ll	lm	ll	lm	lm	ll	ll	ll	ll	ll	lm	lm	lm	ll	lm	lm	ll	ll	lm
SRO05_8317720	<lmxll>	{1-}	ll	ll	lm	ll	lm	ll	lm	ll	ll	lm	lm	lm	lm	ll	lm	ll	lm	ll	ll	ll	lm	lm	lm	lm	lm	ll	ll	ll	lm	lm	ll	lm	lm	ll	ll	ll	ll	ll	lm	lm	lm	ll	lm	lm	ll	ll	lm
SRO05_8236749	<lmxll>	{1-}	ll	ll	lm	ll	lm	ll	lm	ll	ll	lm	lm	lm	lm	ll	lm	ll	lm	ll	lm	ll	lm	lm	lm	lm	lm	ll	ll	ll	lm	lm	ll	lm	lm	ll	ll	ll	ll	ll	lm	lm	lm	ll	lm	lm	ll	ll	lm
SRO05_8339027	<lmxll>	{0-}	lm	lm	ll	lm	ll	lm	ll	lm	lm	ll	ll	ll	ll	lm	ll	lm	ll	lm	ll	--	ll	ll	ll	ll	ll	lm	lm	lm	ll	ll	lm	ll	ll	lm	lm	lm	lm	lm	ll	ll	ll	lm	ll	ll	lm	lm	ll
SRO05_8299109	<lmxll>	{0-}	lm	lm	ll	lm	ll	lm	ll	lm	lm	ll	ll	ll	ll	lm	ll	lm	ll	lm	ll	lm	ll	ll	ll	ll	ll	lm	lm	lm	ll	ll	lm	ll	ll	lm	lm	lm	lm	lm	ll	ll	ll	lm	ll	ll	lm	lm	ll
SRO05_8315023	<lmxll>	{1-}	ll	ll	lm	ll	lm	ll	lm	ll	ll	lm	lm	lm	lm	ll	lm	ll	lm	ll	lm	ll	lm	lm	lm	lm	lm	ll	ll	ll	lm	lm	ll	lm	lm	ll	ll	ll	ll	ll	lm	lm	lm	ll	lm	lm	ll	ll	lm
SRO05_9735864	<lmxll>	{1-}	ll	ll	lm	ll	lm	ll	lm	ll	ll	lm	lm	lm	--	ll	lm	ll	lm	ll	lm	ll	lm	lm	lm	lm	lm	ll	ll	ll	lm	lm	ll	lm	lm	ll	ll	ll	ll	ll	lm	lm	lm	ll	lm	lm	ll	ll	lm
SRO05_9110394	<lmxll>	{0-}	lm	lm	ll	lm	ll	lm	ll	lm	lm	ll	ll	ll	ll	lm	ll	lm	ll	lm	ll	lm	ll	ll	ll	ll	ll	lm	lm	lm	ll	ll	lm	ll	ll	lm	lm	lm	lm	lm	ll	ll	ll	lm	ll	ll	lm	lm	ll
SRO05_8314980	<lmxll>	{1-}	ll	ll	lm	ll	lm	ll	lm	ll	ll	lm	lm	lm	lm	ll	lm	ll	lm	ll	--	ll	lm	lm	lm	lm	lm	ll	ll	ll	lm	lm	ll	lm	ll	ll	ll	ll	ll	ll	lm	lm	lm	ll	lm	lm	ll	ll	lm
SRO05_9884225	<nnxnp>	{-0}	np	nn	nn	nn	np	np	np	np	nn	np	nn	np	nn	np	np	nn	np	np	np	nn	np	nn	nn	np	nn	nn	np	np	nn	nn	nn	np	np	np	nn	np	np	nn	np	nn	np	np	np	np	np	np	nn
SRO05_9979548	<nnxnp>	{-0}	np	nn	nn	nn	np	np	np	np	nn	np	nn	np	nn	np	np	nn	np	np	np	nn	np	np	nn	np	nn	nn	np	np	nn	nn	nn	np	np	np	nn	np	np	nn	np	nn	np	np	np	np	np	np	nn
SRO05_9858709	<nnxnp>	{-1}	nn	np	np	np	nn	nn	nn	nn	np	nn	np	nn	np	nn	nn	np	--	nn	nn	np	nn	nn	np	nn	np	np	nn	nn	np	np	np	nn	nn	nn	np	nn	nn	np	--	np	nn	nn	nn	nn	nn	nn	np
SRO05_9858690	<hkxhk>	{01}	hk	kk	hk	kk	hh	hk	hh	hh	kk	hh	hk	hh	hk	hk	hh	kk	--	hk	hh	kk	hh	hh	hk	hh	hk	kk	hk	hk	hk	hk	kk	hh	hh	hk	kk	hk	hk	kk	--	hk	hh	hk	hh	hh	hk	hh	hk
SRO05_11044654	<lmxll>	{0-}	lm	lm	ll	lm	ll	lm	ll	ll	lm	ll	ll	ll	ll	lm	ll	lm	ll	lm	ll	lm	ll	ll	ll	ll	ll	lm	ll	lm	ll	ll	lm	ll	ll	lm	lm	lm	lm	lm	ll	ll	ll	lm	ll	ll	lm	lm	ll
SRO05_10527888	<lmxll>	{0-}	lm	lm	ll	lm	ll	lm	ll	lm	lm	ll	ll	ll	ll	lm	ll	lm	ll	lm	ll	lm	ll	ll	ll	ll	ll	lm	lm	lm	ll	ll	lm	ll	ll	lm	lm	lm	lm	lm	ll	ll	ll	lm	ll	ll	lm	lm	ll
SRO05_10264443	<nnxnp>	{-0}	--	nn	nn	nn	np	np	np	np	nn	np	nn	np	nn	np	np	nn	nn	np	np	nn	np	np	nn	np	nn	nn	np	--	nn	nn	nn	np	np	np	nn	np	np	nn	np	nn	np	np	np	np	np	--	nn
SRO05_11044610	<lmxll>	{0-}	lm	lm	ll	lm	ll	lm	ll	lm	lm	ll	ll	ll	ll	lm	ll	lm	ll	lm	ll	ll	ll	ll	ll	ll	ll	lm	lm	lm	ll	ll	lm	ll	ll	lm	lm	lm	lm	lm	ll	ll	ll	lm	ll	ll	lm	lm	ll
SRO05_11044593	<lmxll>	{0-}	lm	lm	ll	lm	ll	lm	ll	lm	lm	ll	ll	ll	ll	lm	ll	lm	ll	lm	ll	ll	ll	ll	ll	ll	ll	lm	lm	lm	ll	ll	lm	ll	ll	lm	lm	lm	lm	lm	ll	ll	ll	lm	ll	ll	lm	lm	ll
Ri20047_SSR	<efxeg>	{00}	--	--	ee	ef	eg	fg	eg	fg	ef	eg	ef	ee	ee	fg	eg	ef	ee	--	eg	ef	eg	ee	ee	eg	ee	ef	fg	fg	ee	ee	ef	eg	eg	fg	ef	--	--	ef	eg	ee	eg	fg	eg	eg	fg	fg	ee
Ro4345_SSR	<lmxll>	{0-}	lm	lm	ll	lm	ll	lm	ll	lm	lm	ll	lm	ll	ll	ll	ll	lm	ll	--	ll	--	lm	ll	ll	ll	ll	lm	lm	lm	ll	ll	ll	ll	ll	lm	lm	ll	lm	lm	ll	ll	ll	lm	ll	ll	lm	lm	--
SRO05_11234233	<hkxhk>	{00}	kk	hk	hh	hk	hk	kk	hk	kk	hk	hk	hh	hh	hh	hk	hk	hk	hh	kk	hk	hk	kk	hk	hh	hk	hh	hk	kk	kk	hh	hh	hh	hk	hk	hk	hk	hk	kk	hk	hk	hh	hk	kk	hk	hk	kk	kk	hh
SRO05_11234707	<hkxhk>	{11}	hh	hk	kk	hk	hk	hh	hk	hh	hk	hh	kk	kk	kk	hk	hk	hk	kk	hh	hk	hk	hh	hk	kk	hk	kk	hk	hh	hh	kk	kk	kk	hk	hk	hk	hk	hk	hh	hk	hh	kk	hk	hh	hk	hk	hh	hh	kk
SRO05_11374514	<hkxhk>	{11}	hh	hk	kk	hk	hk	hh	hk	hh	hk	hk	--	kk	--	hk	hk	hk	kk	hh	hk	hk	hh	hk	kk	hk	kk	hk	hh	hh	kk	kk	kk	hk	hk	hk	hk	hk	hh	hk	hk	kk	hk	hh	hk	hk	hh	hh	kk
SRO05_11935417	<hkxhk>	{00}	--	hk	hh	hk	hk	kk	hk	kk	hk	hk	hh	hh	--	hk	hk	hk	hh	kk	hk	hh	kk	hk	hh	hk	hh	hk	kk	kk	hh	hh	hk	hk	--	hk	hk	hh	kk	hk	--	hh	hk	kk	hk	hk	kk	kk	hh
SRO05_10997281	<nnxnp>	{-0}	np	nn	nn	nn	np	np	np	np	nn	np	nn	nn	nn	np	np	nn	nn	np	np	nn	np	np	nn	np	nn	nn	np	np	nn	nn	nn	np	np	nn	nn	nn	np	nn	np	nn	np	np	np	np	np	np	nn
SRO05_11967377	<hkxhk>	{11}	hk	hk	kk	hk	hk	hh	hk	hh	hk	hk	kk	kk	kk	hk	hk	hk	kk	hh	hk	kk	hh	hk	kk	hh	kk	hk	hh	hh	kk	kk	hk	hk	hk	hk	hk	kk	hh	hk	hk	kk	hk	hh	hk	hk	hh	hh	kk
SRO05_11935526	<hkxhk>	{00}	hk	hk	hh	hk	hk	kk	hk	kk	hk	hk	hh	hh	--	hk	hk	hk	hh	kk	hk	hh	kk	hk	hh	hk	hh	hk	kk	kk	hh	hh	hk	hk	hk	hk	hk	hh	kk	hk	hk	hh	hk	kk	hk	hk	kk	kk	hh
SRO05_11935539	<hkxhk>	{11}	hk	hk	kk	hk	hk	hh	hk	hh	hk	hk	kk	kk	--	hk	hk	hk	kk	hh	hk	kk	hh	hk	kk	hk	kk	hk	hh	hh	kk	kk	hk	hk	hk	hk	hk	kk	hh	hk	hk	kk	hk	hh	hk	hk	hh	hh	kk
SRO05_11935517	<hkxhk>	{11}	hk	hk	kk	hk	hk	hh	hk	hh	hk	hk	kk	kk	--	hk	hk	hk	kk	hh	hk	kk	hh	hk	kk	hk	kk	hk	hh	hh	kk	kk	hk	hk	hk	hk	hk	kk	hh	hk	hk	kk	hk	hh	hk	hk	hh	hh	kk
SRO05_12933720	<nnxnp>	{-0}	np	nn	nn	np	np	nn	np	np	nn	np	nn	nn	nn	np	np	nn	nn	np	np	nn	np	np	nn	np	nn	nn	nn	np	nn	nn	np	np	np	nn	nn	nn	np	nn	np	nn	np	np	np	np	np	np	nn
SRO05_14404630	<hkxhk>	{11}	kk	hk	kk	hh	hk	hk	hk	hh	hk	hk	kk	kk	kk	hk	hk	kk	kk	hh	hk	kk	hh	--	kk	hk	kk	hk	hk	hh	kk	kk	hk	hk	hk	hk	hk	kk	hk	hk	hk	kk	hk	hh	hk	hk	hh	hh	kk
SRO05_13821635	<lmxll>	{0-}	ll	lm	ll	lm	ll	lm	ll	lm	lm	ll	ll	ll	ll	ll	ll	ll	ll	lm	ll	ll	lm	ll	ll	ll	ll	lm	lm	lm	ll	ll	ll	ll	ll	lm	lm	ll	ll	lm	ll	ll	ll	lm	ll	ll	lm	lm	ll
SRO05_13461283	<nnxnp>	{-0}	nn	nn	nn	np	np	nn	np	np	nn	np	nn	nn	nn	np	np	nn	nn	np	np	nn	np	np	nn	np	nn	nn	nn	np	nn	nn	np	np	np	nn	nn	nn	np	nn	np	nn	np	np	np	np	np	np	nn
SRO05_13622095	<hkxhk>	{00}	hh	hk	hh	kk	hk	hk	hk	kk	hk	hk	hh	hh	hh	hk	hk	hh	hh	kk	kk	hh	kk	hk	hh	hk	hh	hk	hk	kk	hh	hh	hk	hk	hk	hk	hk	hh	hk	hk	hk	hh	hk	kk	hk	hk	kk	kk	hh
SRO05_13387975	<hkxhk>	{11}	kk	hk	kk	hh	hk	hk	hk	hh	hk	hk	kk	kk	kk	hk	hk	kk	--	hh	--	kk	hh	hk	kk	hk	kk	hk	--	hh	kk	kk	hk	hk	--	hk	hk	kk	hk	hk	hk	kk	hk	hh	hk	hk	hh	hh	kk
SRO05_13813846	<hkxhk>	{00}	hh	hk	hh	kk	hk	kk	hk	kk	hk	hk	hh	hh	hh	hk	hk	hh	--	kk	hk	hh	kk	hk	--	hk	hh	hk	hk	kk	hh	hh	hk	hk	hk	hk	hk	hh	hh	hk	--	hh	hk	kk	hk	hk	kk	kk	hh
SRO05_13813741	<hkxhk>	{00}	hh	hk	hh	kk	hk	hk	hk	kk	hk	hk	--	hh	hh	hk	hk	hh	hh	--	hk	hh	kk	hk	hh	hk	hh	hk	hk	kk	hh	hh	hk	hk	--	hk	hk	hh	kk	hk	hk	hh	hk	kk	hk	hk	kk	kk	hh
SRO05_13812924	<lmxll>	{0-}	ll	lm	ll	lm	ll	lm	ll	lm	lm	ll	ll	ll	ll	ll	ll	ll	ll	lm	ll	ll	lm	lm	ll	ll	ll	lm	lm	lm	ll	ll	ll	ll	ll	lm	lm	ll	ll	lm	ll	ll	ll	lm	ll	ll	lm	lm	ll
SRO05_13395920	<hkxhk>	{00}	hh	hk	hh	kk	hk	hk	hk	kk	hk	hk	hh	hh	hh	hk	hk	hh	hh	kk	hk	hh	kk	hk	hh	hk	hh	hk	hk	kk	hh	hh	hk	hk	--	hk	hk	hh	hk	hk	hk	hh	hk	kk	hk	hk	kk	kk	hh
SRO05_13665548	<hkxhk>	{00}	hh	hk	hh	kk	hk	hk	hk	kk	hk	hk	hh	hh	hh	hk	hk	hh	hh	kk	hk	hh	kk	hk	hh	hk	hh	hk	hk	kk	hh	hh	hk	hk	hk	hk	hk	hh	hk	hk	hk	hh	hk	kk	hk	hk	kk	kk	hh
SRO05_13387883	<hkxhk>	{11}	kk	hk	kk	hh	hk	hk	hk	hh	hk	--	kk	kk	kk	hk	hk	kk	kk	--	hk	kk	hh	hk	kk	hk	kk	hk	hk	hh	kk	kk	hk	hk	hk	hk	hk	kk	hk	hk	hk	kk	hk	hh	hk	hk	hh	hh	kk
SRO05_14504506	<hkxhk>	{11}	kk	hk	kk	hh	hk	hk	hk	hh	hk	hk	kk	kk	kk	hk	hk	kk	kk	hh	hk	kk	hh	hk	kk	hk	kk	hk	hk	hh	kk	kk	hk	hk	hk	hk	hk	kk	hk	hk	hk	kk	hk	hh	hk	hk	hh	hh	kk
SRO05_13597996	<nnxnp>	{-0}	nn	nn	nn	np	np	nn	np	np	nn	nn	nn	nn	nn	np	np	nn	nn	np	np	nn	np	nn	nn	np	nn	nn	nn	np	nn	nn	np	np	np	nn	nn	nn	np	nn	np	nn	np	np	np	np	np	np	nn
SRO05_14792054	<lmxll>	{0-}	ll	lm	ll	lm	ll	lm	ll	lm	lm	ll	ll	ll	ll	ll	ll	ll	ll	lm	ll	ll	lm	lm	ll	ll	ll	lm	lm	lm	ll	ll	ll	ll	ll	lm	lm	ll	ll	lm	ll	ll	ll	lm	ll	ll	lm	ll	ll
SRO05_14817556	<hkxhk>	{11}	kk	hk	kk	hh	hk	hk	hk	hh	hk	hk	kk	kk	kk	hk	hk	kk	kk	hh	hk	kk	hh	hk	kk	hk	kk	hk	hk	hh	kk	kk	hk	hk	hk	hk	hk	kk	hk	hk	hk	kk	hk	hh	hk	hk	hh	hk	kk
SRO05_14777267	<lmxll>	{0-}	ll	lm	ll	lm	ll	lm	ll	lm	lm	ll	ll	ll	ll	ll	ll	ll	ll	lm	ll	ll	lm	--	ll	ll	ll	lm	lm	lm	ll	ll	ll	ll	ll	lm	lm	ll	ll	lm	ll	ll	ll	lm	ll	ll	lm	ll	ll
SRO05_16147453	<lmxll>	{0-}	ll	lm	ll	lm	ll	lm	ll	lm	lm	ll	ll	ll	ll	ll	ll	ll	ll	lm	ll	ll	lm	ll	ll	ll	ll	lm	lm	lm	ll	ll	ll	ll	ll	lm	lm	ll	ll	lm	ll	ll	ll	lm	ll	ll	lm	ll	ll
SRO05_16277564	<lmxll>	{0-}	ll	lm	ll	lm	ll	lm	ll	lm	lm	ll	ll	ll	ll	ll	ll	ll	ll	lm	ll	ll	lm	ll	ll	ll	ll	lm	lm	lm	ll	ll	ll	ll	ll	lm	lm	ll	ll	lm	ll	ll	ll	lm	lm	ll	lm	ll	ll
SRO05_16271720	<hkxhk>	{11}	kk	hk	kk	hh	hk	hk	hk	hh	hk	hk	kk	kk	kk	hk	hk	kk	kk	hh	hk	kk	hh	kk	kk	hk	kk	hk	hk	hh	kk	kk	hk	hk	hk	hk	hk	kk	hk	hk	hk	kk	hk	hh	hh	hk	hh	hk	kk
SRO05_16350502	<lmxll>	{0-}	ll	lm	ll	lm	ll	lm	ll	lm	lm	ll	ll	ll	ll	ll	ll	ll	ll	lm	ll	ll	lm	ll	ll	ll	ll	lm	lm	lm	ll	ll	ll	ll	ll	lm	lm	ll	ll	lm	ll	ll	ll	lm	lm	ll	lm	ll	ll
Rubus275_SSR_RLG5	<lmxll>	{0-}	ll	lm	ll	lm	ll	lm	ll	lm	lm	ll	lm	ll	ll	ll	--	ll	--	lm	ll	ll	lm	ll	ll	lm	ll	--	lm	lm	ll	--	ll	ll	ll	lm	lm	ll	ll	lm	ll	ll	ll	lm	lm	--	lm	ll	ll
SRO05_16971146	<hkxhk>	{00}	hh	hk	hh	kk	hk	hk	hk	kk	hk	hk	hh	hh	hh	hk	hk	hh	hh	kk	hk	hh	kk	hk	hh	kk	hh	hk	hk	kk	hh	hh	hk	hk	hk	hk	hk	hh	hh	hk	hk	hh	hk	kk	kk	hk	kk	hk	hh
SRO05_18184160	<hkxhk>	{11}	kk	hk	kk	hh	hk	hk	hk	hh	hk	hk	kk	kk	--	hk	hk	kk	kk	hh	hk	kk	hh	hk	kk	hh	kk	hk	hk	--	kk	kk	hk	hk	hk	hk	hk	kk	kk	hk	--	kk	hk	hh	hk	hk	hh	hk	hk
SRO05_19161722	<hkxhk>	{11}	kk	hk	kk	hh	hk	hk	hk	hh	hk	hh	kk	kk	kk	hk	hk	kk	kk	hh	hk	kk	hh	hk	kk	hh	kk	hk	hk	hh	kk	kk	hk	hk	hk	hk	kk	kk	kk	hk	hk	kk	hk	hh	hk	hk	hh	hk	hk
SRO05_19123572	<lmxll>	{0-}	ll	lm	ll	lm	ll	lm	ll	lm	lm	lm	ll	ll	ll	ll	ll	ll	ll	lm	ll	ll	lm	ll	ll	lm	ll	lm	lm	lm	ll	ll	ll	ll	ll	lm	ll	ll	ll	lm	ll	ll	ll	lm	lm	ll	lm	ll	ll
SRO05_19123523	<hkxhk>	{00}	hh	hk	hh	kk	hk	hk	hh	kk	hk	kk	hh	hh	--	hk	hk	hh	hh	kk	hk	hh	kk	hh	hh	kk	hh	hk	hk	kk	hh	hh	hk	hk	hk	hk	hh	hh	hh	hk	hk	hh	hk	kk	hk	hk	kk	hk	hk
SRO05_18039729	<nnxnp>	{-0}	nn	nn	nn	np	np	nn	--	np	nn	np	nn	nn	nn	np	np	nn	nn	np	np	nn	np	np	nn	np	nn	nn	nn	--	nn	nn	np	np	--	nn	nn	nn	nn	nn	--	nn	np	np	nn	np	np	np	np
SRO05_29205220	<nnxnp>	{-0}	nn	nn	nn	np	np	nn	np	np	nn	np	nn	nn	nn	np	np	nn	nn	np	np	nn	np	np	nn	np	nn	nn	nn	nn	nn	nn	np	np	np	nn	nn	nn	nn	nn	np	nn	np	np	nn	np	np	np	np
SRO05_19361440	<hkxhk>	{11}	kk	hk	kk	hh	hk	hk	hk	hh	hk	hh	kk	kk	kk	hk	hk	kk	kk	hh	--	kk	hh	hk	kk	hh	kk	hk	hk	hk	kk	kk	hk	hk	hk	hk	kk	kk	kk	hk	--	kk	hk	hh	hk	hk	hh	hk	hk
SRO05_20422020	<nnxnp>	{-0}	nn	nn	nn	np	np	nn	np	np	nn	np	nn	nn	nn	np	np	nn	nn	np	np	nn	np	np	nn	np	nn	nn	nn	nn	nn	nn	np	np	np	nn	nn	nn	nn	nn	np	nn	np	np	nn	np	np	np	np
SRO05_19935861	<hkxhk>	{11}	kk	hk	kk	hh	hk	hk	hk	hh	hk	hh	--	kk	--	hk	hk	kk	kk	hh	hk	kk	hh	hk	kk	hh	kk	hk	hk	hk	kk	kk	hk	hk	hk	hk	kk	kk	kk	hk	hk	kk	hk	hh	hk	hk	hh	hk	--
SRO05_22399479	<hkxhk>	{00}	hh	hk	hh	kk	hk	hk	hk	kk	hk	kk	hh	hh	hh	hk	hk	hh	--	kk	hk	hh	kk	hk	hh	kk	hh	hk	hk	hk	hh	hh	hk	hk	kk	hk	hh	hh	hh	hk	hk	hh	hk	kk	hk	hk	kk	hk	hk
SRO05_28236666	<lmxll>	{0-}	--	lm	ll	lm	ll	lm	ll	lm	lm	lm	ll	ll	ll	ll	ll	ll	ll	lm	ll	ll	lm	lm	ll	lm	ll	lm	lm	lm	ll	ll	ll	ll	ll	lm	--	ll	ll	lm	ll	ll	ll	lm	lm	ll	lm	ll	ll
SRO05_21175438	<lmxll>	{0-}	ll	lm	ll	lm	ll	lm	ll	lm	lm	lm	ll	--	ll	ll	ll	ll	ll	lm	ll	ll	lm	--	ll	lm	ll	lm	lm	--	ll	ll	ll	ll	--	lm	ll	ll	ll	lm	ll	ll	ll	lm	lm	ll	lm	ll	ll
SRO05_28929651	<lmxll>	{0-}	ll	lm	ll	lm	ll	lm	ll	lm	lm	lm	ll	ll	ll	ll	ll	ll	ll	lm	ll	ll	lm	lm	ll	lm	ll	lm	lm	lm	ll	ll	ll	ll	ll	lm	ll	ll	ll	lm	ll	ll	ll	lm	lm	ll	lm	ll	ll
SRO05_27369641	<lmxll>	{0-}	ll	lm	--	lm	ll	lm	--	lm	lm	lm	ll	ll	--	ll	ll	ll	ll	lm	ll	--	lm	lm	ll	lm	ll	lm	lm	lm	ll	ll	ll	ll	ll	lm	ll	ll	ll	lm	ll	ll	ll	lm	lm	ll	lm	ll	ll
SRO05_20839833	<lmxll>	{0-}	ll	lm	ll	lm	ll	lm	ll	lm	lm	lm	ll	ll	ll	ll	ll	ll	ll	lm	ll	ll	lm	ll	ll	ll	ll	lm	lm	lm	ll	ll	ll	ll	ll	lm	ll	ll	ll	lm	ll	ll	ll	lm	lm	ll	lm	ll	ll
SRO05_33423925	<lmxll>	{0-}	ll	lm	ll	lm	ll	ll	ll	lm	lm	lm	ll	ll	--	ll	ll	ll	ll	lm	ll	ll	lm	ll	ll	ll	ll	lm	lm	lm	ll	ll	ll	ll	ll	lm	ll	ll	ll	lm	--	ll	ll	lm	lm	ll	lm	ll	ll
SRO05_32366306	<nnxnp>	{-0}	nn	nn	nn	np	np	nn	np	np	nn	np	nn	nn	nn	np	np	nn	nn	np	np	nn	np	np	nn	np	nn	nn	nn	nn	nn	nn	np	np	--	nn	nn	nn	nn	nn	np	nn	np	np	nn	np	np	np	np
SRO05_33336232	<lmxll>	{0-}	ll	lm	ll	lm	ll	ll	ll	lm	lm	--	ll	ll	ll	ll	ll	ll	ll	lm	--	ll	lm	lm	ll	lm	ll	lm	lm	lm	ll	ll	ll	ll	ll	lm	ll	ll	ll	lm	ll	ll	ll	lm	lm	ll	lm	ll	ll
SRO05_32178283	<hkxhk>	{00}	hh	hk	hh	kk	hk	hh	hk	kk	hk	kk	hh	hh	hh	hk	hk	hh	hh	kk	hk	hh	kk	hk	hh	kk	hh	hk	hk	hk	hh	hh	hk	hk	hk	hk	hh	hh	hh	hk	hk	hh	hk	kk	hk	hk	kk	hk	hk
SRO05_31631281	<hkxhk>	{11}	kk	hk	kk	hh	hk	kk	hk	hh	hk	hh	kk	kk	--	hk	hk	kk	kk	hh	hk	kk	hh	hk	kk	hh	kk	hk	hk	hk	kk	kk	hk	hh	--	hk	kk	kk	kk	hk	hk	kk	hk	hh	hk	hk	hh	hk	hk
SRO05_33701204	<nnxnp>	{-0}	nn	nn	nn	np	np	nn	np	nn	nn	np	nn	nn	--	np	np	nn	nn	np	nn	np	np	np	nn	np	nn	nn	nn	nn	nn	nn	np	np	np	nn	nn	nn	nn	nn	np	nn	np	np	nn	np	np	np	np
SRO05_34120706	<hkxhk>	{11}	kk	hk	kk	hh	hk	kk	hk	hk	hk	hh	kk	kk	kk	hk	hk	kk	kk	hh	hk	hk	hh	hk	kk	hh	kk	hk	hk	hk	kk	kk	hk	hh	hk	hk	kk	kk	kk	hh	hk	kk	hk	hh	hk	hk	hh	hk	hk
SRO05_34074703	<hkxhk>	{00}	hh	hk	hh	kk	hk	hh	hk	hk	hk	kk	hh	hh	hh	hk	hk	hh	hh	kk	hk	hk	kk	hk	hh	kk	hh	hk	hk	hk	hh	hh	hk	kk	hk	hk	hh	hh	hh	kk	hk	hh	hk	kk	hk	hk	kk	hk	hk
SRO05_34916892	<nnxnp>	{-0}	nn	nn	nn	np	np	nn	np	nn	nn	np	nn	nn	--	np	np	nn	nn	np	np	np	np	np	nn	np	nn	nn	nn	nn	np	nn	np	np	--	nn	nn	nn	nn	np	np	nn	np	np	nn	np	np	np	np
SRO05_34993626	<nnxnp>	{-0}	nn	nn	nn	np	np	nn	np	nn	nn	np	nn	nn	nn	np	np	nn	nn	np	np	np	np	np	nn	np	nn	nn	nn	nn	np	nn	np	np	--	nn	nn	nn	nn	np	np	nn	np	np	nn	np	np	np	np
SRO05_36622457	<nnxnp>	{-0}	nn	nn	nn	np	np	nn	np	nn	nn	np	nn	nn	nn	np	np	nn	nn	np	np	np	np	np	nn	np	nn	nn	nn	nn	np	nn	np	np	np	nn	nn	nn	nn	np	--	nn	np	np	nn	np	np	np	np
SRO05_36037590	<lmxll>	{0-}	ll	lm	ll	lm	ll	ll	ll	lm	lm	lm	ll	ll	ll	ll	ll	ll	ll	lm	ll	--	lm	ll	ll	lm	ll	lm	ll	lm	ll	ll	ll	lm	ll	lm	--	ll	ll	lm	ll	ll	ll	lm	lm	ll	lm	ll	ll
SRO05_37639820	<nnxnp>	{-0}	nn	nn	nn	np	np	nn	np	nn	np	np	nn	nn	nn	np	np	np	nn	np	nn	np	np	np	nn	--	nn	nn	nn	nn	np	nn	np	nn	--	nn	nn	nn	nn	np	np	nn	np	np	nn	np	np	np	np
SRO05_37371797	<lmxll>	{0-}	ll	lm	ll	lm	ll	ll	ll	lm	lm	lm	ll	ll	--	ll	ll	ll	ll	lm	ll	ll	lm	ll	ll	lm	ll	lm	lm	lm	ll	ll	ll	lm	ll	lm	--	ll	ll	lm	ll	ll	ll	lm	lm	ll	lm	ll	ll
SRO05_37907510	<hkxhk>	{11}	kk	hk	kk	hh	hk	kk	hk	hk	hh	hh	kk	kk	kk	hk	hk	hk	--	hh	kk	hk	hh	--	kk	hh	kk	hk	hk	hk	hk	kk	hk	hh	hk	hk	kk	kk	kk	hh	hk	kk	hk	hh	hk	hk	hh	hk	hk
SRO05_38974016	<hkxhk>	{00}	hh	hk	hh	kk	hk	hh	hk	hk	kk	kk	hh	hh	hh	hk	hk	hk	hh	kk	hh	hk	kk	hk	hh	kk	hk	hk	hk	hk	hk	hh	hk	kk	hk	hk	hh	hh	hh	kk	hk	hh	hh	kk	hk	hk	kk	hk	hk
SRO05_39177931	<hkxhk>	{00}	hh	hk	hh	kk	hk	hh	hk	hk	kk	kk	hh	hh	hh	hk	hk	hk	hh	kk	hh	hk	kk	hk	hh	kk	hk	hk	hk	hk	hk	hh	hk	kk	hk	hk	hh	hh	hh	kk	hk	hh	hh	kk	hk	hk	kk	hk	hk
SRO05_35496660	<lmxll>	{0-}	ll	lm	ll	lm	ll	ll	ll	--	lm	lm	ll	ll	--	ll	ll	ll	ll	lm	ll	ll	lm	lm	ll	lm	ll	lm	lm	lm	ll	ll	ll	lm	ll	lm	ll	ll	ll	lm	ll	ll	ll	lm	lm	ll	lm	ll	ll
SRO05_39050006	<hkxhk>	{00}	hh	hk	hh	kk	hk	hh	hk	hk	kk	kk	hh	hh	--	hk	hk	hk	hh	kk	hh	hk	kk	hk	hh	kk	hk	hk	hk	hk	hk	hh	kk	kk	hk	hk	hh	hh	hh	kk	hk	hh	hh	kk	hk	hk	kk	hk	hk
SRO05_39050005	<hkxhk>	{11}	kk	hk	kk	hh	hk	kk	hk	hk	hh	hh	kk	kk	--	hk	hk	hk	kk	hh	kk	hk	hh	hk	kk	hh	hk	hk	hk	hk	hk	kk	hh	hh	hk	hk	kk	kk	kk	hh	hk	kk	kk	hh	hk	hk	hh	hk	hk
SRO05_37297369	<lmxll>	{0-}	ll	lm	ll	lm	ll	ll	ll	lm	lm	lm	ll	ll	--	ll	ll	ll	--	lm	--	ll	lm	lm	ll	lm	ll	lm	lm	lm	ll	ll	ll	lm	ll	lm	ll	ll	ll	lm	ll	ll	ll	lm	lm	ll	lm	ll	ll
SRO05_40584974	<lmxll>	{0-}	ll	lm	ll	lm	ll	ll	ll	lm	lm	lm	--	ll	ll	ll	ll	ll	ll	lm	lm	ll	lm	lm	ll	lm	ll	lm	lm	lm	ll	ll	ll	lm	ll	lm	ll	ll	ll	lm	ll	ll	ll	lm	lm	ll	lm	ll	ll
SRO06_2317142	<hkxhk>	{11}	hk	kk	kk	hk	hk	hh	hk	hh	hh	hh	hk	hk	hk	hk	hh	kk	hk	hh	hh	hh	hk	hk	kk	hk	hk	hk	hh	hk	hh	hk	kk	hk	hh	hk	hh	hk	hh	hk	hk	hk	hk	hh	hk	hk	hk	kk	hk
SRO06_2248552	<hkxhk>	{11}	hk	kk	kk	hk	hk	hh	hk	hh	hh	hh	hk	hk	--	hk	hh	kk	hk	hh	hh	hh	hk	hk	kk	hk	hk	--	hh	hk	hh	hk	kk	hk	hh	hk	hh	hk	hh	hk	hk	hk	hk	hh	hk	hk	hk	kk	hk
SRO06_1777388	<hkxhk>	{11}	hk	hk	kk	hk	hk	hh	hk	hh	hh	hh	hk	hk	hk	--	hh	kk	hk	hh	hh	hh	hk	hk	kk	hk	hk	hk	hh	hk	hh	hk	kk	hk	--	hk	hh	hk	hh	hk	hk	hk	hk	hh	hk	hh	hk	kk	hk
SRO06_1688374	<hkxhk>	{11}	hk	kk	kk	hk	hk	hh	hk	hh	hh	hh	hk	hk	hk	hk	hh	kk	hk	hh	hh	hh	hk	hk	kk	hk	hk	hk	hh	hk	hh	hk	kk	hk	hh	hk	--	hk	hh	hk	hk	hk	hk	hh	hk	hh	hk	kk	hk
SRO06_1670894	<hkxhk>	{00}	hk	hk	hh	hk	hk	kk	--	kk	kk	kk	hk	hk	hk	hk	kk	hh	hk	kk	--	--	hk	hk	hh	hk	hk	hk	kk	hk	kk	hk	hh	hk	kk	hk	kk	hk	kk	hk	hk	hk	hk	kk	hk	kk	hk	hh	hk
SRO06_1392397	<lmxll>	{0-}	lm	ll	ll	ll	ll	--	ll	lm	lm	lm	lm	lm	lm	lm	lm	ll	lm	lm	lm	lm	lm	lm	ll	ll	ll	ll	lm	ll	lm	lm	ll	lm	lm	ll	lm	lm	lm	ll	lm	lm	ll	lm	lm	lm	ll	ll	ll
SRO06_24188177	<lmxll>	{0-}	lm	ll	ll	ll	ll	lm	ll	lm	lm	lm	lm	lm	lm	lm	lm	ll	lm	lm	lm	lm	lm	lm	ll	lm	ll	ll	lm	ll	lm	lm	ll	lm	lm	ll	lm	lm	lm	ll	lm	lm	ll	lm	lm	lm	ll	ll	ll
SRO06_23020161	<lmxll>	{0-}	lm	ll	ll	ll	ll	lm	ll	lm	lm	lm	lm	ll	lm	lm	lm	ll	lm	lm	lm	lm	lm	lm	ll	lm	ll	ll	lm	ll	lm	lm	ll	lm	lm	ll	lm	lm	lm	ll	lm	lm	ll	lm	lm	lm	ll	ll	ll
SRO06_23248794	<lmxll>	{0-}	lm	ll	ll	ll	ll	lm	ll	lm	lm	lm	lm	ll	lm	lm	lm	ll	lm	lm	lm	lm	lm	lm	ll	lm	ll	ll	lm	ll	lm	lm	ll	lm	lm	ll	lm	lm	lm	ll	lm	lm	ll	lm	lm	lm	ll	ll	ll
SRO06_670047	<hkxhk>	{00}	hk	hk	hh	hk	hk	kk	hk	kk	kk	kk	hk	hk	hk	hk	kk	hh	hk	kk	kk	kk	hk	hk	hh	kk	hk	hk	kk	hk	kk	hk	hh	kk	kk	hk	kk	hk	kk	hk	hk	hk	hk	kk	hk	kk	hk	hh	hk
SRO06_207886	<hkxhk>	{11}	hh	hk	kk	hk	hk	hh	hk	hh	hh	hh	hk	hk	hk	hk	hh	kk	hh	hh	hh	hh	hk	hk	kk	hh	hk	hk	hh	hk	hh	hk	kk	hh	hh	hk	hh	hk	hh	hk	hk	hk	hk	hh	hk	hh	kk	kk	hk
SRO06_22883663	<lmxll>	{0-}	--	lm	ll	ll	ll	lm	ll	lm	lm	lm	lm	ll	lm	lm	lm	ll	lm	lm	lm	lm	lm	lm	ll	lm	ll	ll	lm	ll	lm	lm	ll	lm	--	ll	lm	lm	lm	ll	lm	lm	ll	lm	lm	lm	ll	--	ll
SRO06_185350	<hkxhk>	{00}	kk	hk	hh	hk	hk	kk	hk	kk	kk	kk	hk	hk	--	hk	kk	hh	hk	kk	--	kk	hk	hk	hh	kk	hk	hk	kk	hk	kk	hk	hh	kk	--	hk	kk	hk	kk	hk	hk	hk	hk	kk	hk	kk	hh	hh	hk
SRO06_251781	<hkxhk>	{11}	hh	hk	kk	hk	hk	hh	hk	hh	hh	hh	hk	hk	hk	hk	hh	kk	hk	hh	--	hh	hk	hk	kk	hh	hk	hk	hh	hk	hh	hk	kk	hh	hh	hk	--	hk	hh	hk	hk	hk	hk	hh	hk	hh	kk	kk	hk
SRO06_23351022	<hkxhk>	{11}	hh	hk	kk	hk	hk	hh	hk	hh	hh	hh	hk	kk	hk	hk	hh	kk	hk	hh	hh	hh	hk	hk	kk	hh	hk	hk	hh	hk	hh	hk	kk	hh	hh	hk	hh	hk	hh	hk	hk	hk	hk	hh	hk	hh	kk	kk	hk
SRO06_22528829	<hkxhk>	{00}	--	hk	hh	hk	hk	kk	kk	kk	hk	kk	hk	hh	hk	hk	kk	hh	hk	kk	kk	kk	hk	hk	hh	kk	hk	hk	kk	hk	kk	hk	hh	kk	--	hk	kk	kk	kk	hk	hk	hk	hh	kk	hk	kk	hh	hh	hk
SRO06_22528837	<hkxhk>	{11}	--	hk	kk	hk	hk	hh	hh	hh	hk	hh	hk	kk	hk	hk	hh	kk	hk	hh	hh	hh	hk	hk	kk	hh	hk	hk	hh	hk	hh	hk	kk	hh	--	hk	hh	hh	hh	hk	hk	hk	kk	hh	hk	hh	kk	kk	hk
SRO06_22072762	<hkxhk>	{00}	kk	hk	hh	hk	hk	kk	hk	kk	hk	kk	hk	hh	--	hk	kk	hh	hk	kk	kk	kk	hk	hk	hh	kk	hk	hk	hk	hk	kk	hk	hh	kk	kk	hk	kk	kk	kk	hk	hk	hk	hh	kk	hk	kk	hh	hh	hk
SRO06_22072825	<hkxhk>	{11}	hh	hk	kk	hk	hk	hh	hk	hh	hk	hh	hk	kk	hk	hk	hh	kk	hk	hh	hh	hh	hk	hh	kk	hh	hk	hk	hk	hk	hh	hk	kk	hh	--	hk	hh	hh	hh	hk	hk	hk	kk	hh	hk	hh	kk	kk	hk
SRO06_22107510	<hkxhk>	{00}	kk	hk	hh	hk	hk	kk	hk	kk	hk	kk	hk	hh	hk	hk	kk	hh	hk	kk	kk	kk	hk	hk	hh	kk	hk	hk	hk	hk	kk	hk	hh	kk	kk	hk	kk	kk	kk	hk	hk	hk	hh	kk	hk	kk	hh	hh	hk
SRO06_22072760	<hkxhk>	{11}	hh	hk	kk	hk	hk	hh	hk	hh	hk	hh	hk	kk	--	hk	hh	kk	hk	hh	hh	hh	hk	hk	kk	hh	hk	hk	hk	hk	hh	hk	kk	hh	hh	hk	hh	hh	hh	hk	hk	hk	kk	hh	hk	hh	kk	kk	hk
SRO06_23202671	<lmxll>	{0-}	lm	ll	ll	ll	ll	lm	ll	lm	lm	lm	lm	ll	--	lm	lm	ll	--	--	lm	lm	lm	lm	ll	lm	ll	ll	lm	ll	lm	lm	ll	lm	lm	ll	lm	lm	lm	ll	lm	lm	ll	lm	lm	lm	ll	ll	ll
SRO06_21956933	<nnxnp>	{-0}	np	np	nn	np	np	np	np	np	nn	np	nn	nn	--	nn	np	nn	--	np	np	np	nn	nn	nn	np	np	np	nn	np	np	nn	nn	np	np	np	np	np	np	np	nn	nn	nn	np	nn	np	nn	nn	np
SRO06_21975448	<nnxnp>	{-0}	np	nn	nn	np	np	np	np	np	nn	np	nn	nn	--	nn	np	nn	nn	np	np	np	nn	nn	nn	np	np	np	nn	np	np	nn	nn	np	np	np	np	np	np	np	nn	nn	nn	np	nn	np	nn	nn	np
SRO06_21964243	<nnxnp>	{-0}	np	nn	nn	np	np	np	np	np	nn	np	nn	nn	nn	nn	np	nn	nn	np	np	np	nn	nn	nn	np	np	np	nn	np	np	nn	nn	np	np	np	np	np	np	np	nn	nn	nn	np	nn	np	nn	nn	np
SRO06_21156325	<hkxhk>	{00}	kk	hh	hh	hk	hk	kk	hk	kk	hk	kk	kk	hh	--	hk	kk	hh	hk	kk	kk	--	hk	hk	hh	kk	hk	hk	hk	hk	kk	hk	hh	kk	kk	hk	kk	hk	hk	hk	hk	hk	hh	kk	hk	kk	hh	hh	hk
SRO06_21081411	<lmxll>	{0-}	lm	ll	ll	ll	ll	lm	ll	lm	lm	lm	lm	--	lm	lm	lm	ll	lm	lm	lm	lm	lm	lm	ll	--	ll	--	lm	ll	lm	lm	ll	lm	lm	ll	lm	ll	ll	ll	lm	lm	ll	lm	lm	lm	ll	ll	ll
SRO06_20729022	<hkxhk>	{00}	kk	hk	hh	hk	hk	kk	hk	kk	hk	kk	hk	hh	hk	hk	kk	hh	hk	kk	kk	kk	hk	hk	hh	kk	hk	hk	hk	hh	kk	hk	hh	kk	kk	hk	kk	hk	hk	hk	hk	hk	hh	kk	hk	kk	hh	hh	hk
SRO06_20148157	<hkxhk>	{00}	kk	hk	hh	hk	hk	kk	hk	kk	hk	kk	--	hh	hk	hk	kk	hh	--	kk	kk	hk	hk	hk	hh	kk	hk	hk	hk	hk	kk	hk	hh	kk	--	hk	kk	hk	hk	hk	--	hk	hh	kk	hk	kk	hh	hh	hk
SRO06_20369820	<hkxhk>	{11}	hh	kk	kk	hk	hk	hh	hk	hh	hk	hh	hk	kk	hk	hk	hh	kk	hk	hh	hh	hk	hk	hk	kk	hh	hk	hk	hk	hk	hh	hk	kk	hh	hk	hk	hh	hk	hk	hh	--	hk	kk	hh	hk	hh	kk	kk	hk
SRO06_20228197	<hkxhk>	{00}	kk	hh	hh	hk	hk	kk	hk	kk	hk	kk	hk	hh	hk	hk	kk	hh	hk	kk	kk	--	hk	hk	hh	kk	hk	hk	hk	hk	kk	hk	hh	kk	hk	hk	--	hk	hk	hk	hk	hk	hh	kk	hk	kk	hh	hh	hk
SRO06_20228055	<hkxhk>	{11}	hh	kk	kk	hk	hk	--	hk	hh	hk	hh	hk	kk	hk	hk	hh	kk	hk	hh	hh	hk	hk	hk	kk	hh	hk	hk	hk	hk	hh	hk	kk	hh	hk	hk	hh	hk	hk	hk	hk	hk	kk	hh	hk	hh	kk	kk	hk
SRO06_19578976	<hkxhk>	{11}	hh	kk	kk	hk	hk	hh	hk	hh	hk	hh	kk	kk	hk	hk	hh	kk	hk	hh	hk	hk	hk	hk	kk	hh	hk	hk	hk	hk	hh	hk	kk	hh	hk	hk	hh	hk	kk	hk	hk	hk	kk	hk	hk	hk	kk	kk	hk
SRO06_19729832	<lmxll>	{0-}	lm	ll	ll	ll	ll	lm	ll	lm	lm	lm	ll	ll	lm	lm	lm	ll	lm	lm	lm	ll	lm	lm	ll	lm	ll	ll	lm	ll	lm	lm	ll	lm	ll	ll	lm	ll	ll	ll	lm	lm	ll	ll	lm	lm	ll	ll	ll
SRO06_19493729	<lmxll>	{0-}	lm	ll	ll	ll	ll	lm	ll	lm	lm	lm	ll	ll	lm	lm	lm	ll	--	lm	--	ll	lm	lm	ll	lm	ll	ll	lm	ll	lm	lm	ll	lm	ll	ll	lm	ll	ll	ll	lm	lm	ll	ll	lm	lm	ll	ll	ll
SRO06_19242336	<nnxnp>	{-0}	np	nn	nn	np	np	np	np	np	nn	np	nn	nn	nn	nn	np	nn	nn	np	nn	np	nn	nn	nn	np	np	np	nn	np	np	nn	nn	np	np	np	np	np	nn	np	nn	nn	nn	np	nn	nn	nn	nn	np
SRO06_19224449	<hkxhk>	{11}	hh	kk	kk	hk	hk	hh	hk	hh	hk	hh	kk	kk	kk	hk	hh	kk	hk	hh	kk	--	hk	hk	kk	hh	hk	hk	hk	hk	hh	hk	kk	hh	hk	hk	hh	hk	kk	hk	hk	hk	kk	hk	hk	hk	kk	kk	hk
SRO06_18616976	<hkxhk>	{00}	kk	hh	hh	hk	hk	kk	hh	kk	hk	kk	hh	hh	hh	hk	kk	hh	hk	kk	hh	hk	hk	hk	hh	kk	hk	hk	hk	hk	kk	hk	hh	kk	hk	hk	kk	hk	hh	hk	hk	hk	hh	hk	kk	hk	hh	hh	hk
SRO06_17443077	<lmxll>	{0-}	lm	ll	ll	ll	ll	lm	ll	lm	lm	lm	ll	ll	lm	lm	lm	ll	lm	lm	ll	ll	lm	lm	ll	lm	ll	ll	lm	ll	lm	lm	ll	lm	ll	ll	lm	ll	ll	ll	lm	lm	ll	ll	lm	lm	ll	ll	ll
SRO06_18365040	<nnxnp>	{-0}	np	nn	nn	np	np	np	nn	np	nn	np	np	nn	nn	nn	np	nn	nn	np	nn	np	nn	nn	nn	np	np	np	nn	np	np	nn	nn	np	np	np	np	np	nn	np	nn	nn	nn	np	np	nn	nn	nn	np
SRO06_18336717	<lmxll>	{0-}	lm	ll	ll	ll	ll	lm	ll	lm	lm	lm	ll	ll	lm	lm	lm	ll	lm	lm	ll	--	lm	--	ll	lm	ll	ll	ll	ll	lm	lm	ll	lm	ll	ll	lm	ll	ll	ll	lm	lm	ll	ll	lm	lm	ll	ll	ll
SRO06_17266487	<lmxll>	{0-}	lm	ll	ll	ll	ll	lm	ll	lm	lm	lm	ll	ll	lm	lm	lm	ll	lm	lm	ll	ll	lm	ll	ll	lm	ll	ll	lm	ll	lm	lm	ll	lm	lm	ll	lm	ll	ll	ll	lm	lm	ll	ll	lm	lm	ll	ll	ll
SRO06_16961818	<hkxhk>	{00}	kk	hh	hh	hk	hk	kk	hh	kk	hk	kk	hk	hh	hk	hk	kk	hh	hk	kk	hh	hk	hk	hh	hk	kk	hk	hk	hk	hk	kk	hk	hh	kk	kk	hk	kk	hk	hh	hk	hk	hk	hh	hh	kk	hk	hh	hh	hk
SRO06_17159545	<lmxll>	{0-}	lm	ll	ll	ll	ll	lm	ll	lm	lm	lm	ll	ll	lm	lm	lm	ll	lm	lm	ll	ll	lm	ll	ll	lm	ll	ll	lm	ll	lm	lm	ll	lm	lm	ll	lm	ll	ll	ll	lm	lm	ll	ll	lm	lm	ll	ll	ll
SRO06_18263917	<lmxll>	{0-}	lm	ll	ll	ll	ll	lm	ll	lm	lm	lm	ll	ll	--	lm	lm	ll	lm	lm	ll	ll	lm	lm	ll	lm	ll	ll	lm	ll	lm	lm	ll	lm	lm	ll	lm	ll	ll	ll	lm	lm	ll	ll	lm	lm	ll	ll	ll
SRO06_16929153	<hkxhk>	{00}	kk	hk	hh	hk	hk	kk	hh	kk	hk	kk	hk	hh	hk	hk	kk	hh	hk	kk	hh	hk	hk	hk	hk	kk	hk	hk	hk	hk	kk	hk	hh	kk	kk	hk	kk	hk	hh	hk	hk	hk	hh	hh	kk	hk	hh	hh	hk
SRO06_16410454	<lmxll>	{0-}	lm	ll	ll	ll	ll	lm	ll	lm	lm	lm	ll	ll	lm	lm	lm	ll	lm	ll	ll	ll	lm	lm	lm	lm	ll	ll	lm	ll	lm	lm	ll	lm	lm	ll	lm	ll	ll	ll	lm	lm	ll	ll	lm	lm	ll	ll	ll
SRO06_15791860	<lmxll>	{0-}	lm	ll	ll	ll	ll	lm	ll	lm	lm	lm	ll	ll	--	lm	lm	ll	lm	ll	ll	ll	lm	lm	lm	lm	ll	ll	lm	ll	lm	lm	ll	lm	lm	ll	lm	ll	ll	ll	lm	lm	ll	ll	lm	lm	ll	ll	ll
SRO06_16593589	<nnxnp>	{-0}	np	nn	nn	np	np	np	nn	np	nn	np	np	nn	nn	nn	np	nn	nn	np	nn	np	nn	nn	np	np	np	np	nn	np	np	nn	nn	np	np	np	np	np	nn	np	nn	nn	nn	nn	np	nn	nn	nn	np
SRO06_15837179	<lmxll>	{1-}	ll	lm	lm	lm	lm	ll	lm	ll	ll	ll	lm	lm	ll	ll	ll	lm	ll	lm	lm	lm	ll	lm	ll	ll	lm	lm	ll	lm	ll	ll	lm	ll	ll	lm	ll	lm	lm	lm	ll	ll	lm	lm	ll	ll	lm	lm	lm
SRO06_13771518	<lmxll>	{0-}	lm	ll	ll	ll	ll	lm	ll	lm	lm	lm	ll	ll	--	lm	lm	ll	lm	ll	ll	ll	lm	ll	lm	lm	ll	ll	lm	ll	lm	lm	ll	lm	lm	ll	lm	ll	ll	ll	--	lm	ll	ll	lm	lm	ll	ll	ll
SRO06_16244318	<hkxhk>	{01}	hk	hk	hk	hh	hh	hk	hk	hk	kk	hk	hh	hk	kk	kk	hk	hk	kk	hh	hk	hh	kk	hk	hk	hk	hh	hh	kk	--	hk	kk	hk	hk	--	hh	--	hh	hk	hh	kk	kk	hk	hk	hk	kk	hk	hk	hh
SRO06_15794315	<lmxll>	{0-}	lm	ll	ll	ll	ll	lm	ll	lm	lm	lm	ll	ll	lm	lm	lm	ll	lm	ll	ll	ll	lm	ll	lm	lm	ll	ll	lm	ll	lm	lm	ll	lm	lm	ll	ll	ll	ll	ll	lm	lm	ll	ll	lm	lm	ll	ll	ll
SRO06_16305510	<nnxnp>	{-1}	nn	np	np	nn	nn	nn	nn	nn	np	nn	nn	np	--	np	nn	np	np	nn	np	nn	np	np	nn	nn	nn	nn	np	nn	nn	np	np	nn	nn	nn	nn	nn	np	nn	np	np	np	np	nn	np	np	np	nn
SRO06_13162548	<lmxll>	{0-}	lm	ll	ll	ll	ll	lm	ll	lm	lm	lm	ll	ll	lm	lm	lm	ll	lm	ll	ll	ll	lm	ll	lm	lm	ll	ll	ll	ll	lm	lm	ll	lm	lm	ll	lm	ll	ll	ll	lm	lm	ll	ll	lm	lm	ll	ll	ll
SRO06_13097996	<lmxll>	{0-}	lm	ll	ll	ll	ll	lm	ll	lm	lm	lm	ll	ll	ll	lm	lm	ll	lm	ll	ll	ll	lm	ll	lm	lm	ll	ll	ll	ll	lm	lm	ll	lm	lm	ll	lm	ll	ll	ll	lm	lm	ll	ll	lm	lm	ll	ll	ll
SRO06_14479262	<nnxnp>	{-0}	np	np	nn	np	np	np	nn	np	nn	np	np	nn	nn	nn	np	nn	nn	--	nn	np	nn	nn	np	np	np	np	nn	np	np	np	nn	np	np	np	np	np	nn	np	nn	nn	nn	nn	np	nn	nn	nn	np
SRO06_12180842	<lmxll>	{0-}	lm	ll	ll	ll	ll	lm	ll	lm	lm	lm	ll	ll	lm	lm	lm	ll	lm	ll	ll	ll	ll	ll	lm	lm	ll	ll	ll	ll	lm	lm	ll	lm	lm	ll	lm	ll	ll	ll	lm	lm	ll	ll	lm	lm	ll	ll	ll
SRO06_12180746	<lmxll>	{0-}	lm	ll	ll	ll	ll	lm	ll	lm	lm	lm	ll	ll	lm	lm	lm	ll	lm	ll	ll	ll	ll	ll	lm	lm	ll	ll	ll	ll	lm	lm	ll	lm	lm	ll	lm	ll	ll	ll	lm	lm	ll	ll	lm	lm	ll	ll	ll
SRO06_12450888	<lmxll>	{0-}	lm	ll	ll	ll	ll	lm	--	lm	lm	lm	ll	ll	--	lm	lm	ll	lm	ll	ll	ll	ll	ll	lm	--	ll	ll	ll	ll	lm	lm	ll	lm	lm	ll	lm	ll	ll	ll	lm	lm	ll	ll	lm	lm	ll	ll	ll
SRO06_13486162	<nnxnp>	{-0}	np	nn	nn	np	np	np	nn	np	nn	np	np	nn	nn	nn	np	nn	nn	np	nn	np	nn	nn	np	np	np	np	nn	np	np	np	nn	np	nn	np	np	np	nn	np	nn	nn	nn	nn	np	nn	nn	nn	np
SRO06_11559244	<lmxll>	{0-}	lm	ll	ll	ll	ll	lm	ll	lm	lm	lm	ll	ll	lm	lm	lm	ll	lm	ll	--	ll	ll	ll	lm	lm	ll	ll	ll	ll	lm	lm	ll	lm	lm	ll	lm	ll	ll	ll	--	lm	ll	ll	lm	lm	ll	ll	ll
SRO06_13350974	<nnxnp>	{-1}	nn	np	np	nn	nn	nn	np	nn	np	nn	nn	np	np	np	nn	np	np	nn	np	nn	np	np	nn	nn	nn	nn	np	nn	nn	nn	np	nn	np	nn	--	nn	np	nn	np	np	np	np	nn	np	np	np	nn
SRO06_11084086	<lmxll>	{1-}	ll	lm	lm	lm	lm	ll	lm	ll	ll	ll	lm	lm	--	ll	ll	lm	ll	--	lm	lm	lm	lm	ll	ll	lm	lm	lm	lm	ll	ll	lm	ll	ll	lm	ll	lm	lm	lm	ll	ll	lm	lm	ll	ll	lm	lm	lm
SRO06_13355600	<nnxnp>	{-0}	np	np	nn	np	np	np	nn	np	nn	np	np	nn	nn	nn	np	nn	nn	--	nn	np	nn	nn	np	np	np	np	nn	np	np	np	nn	np	--	np	np	np	nn	np	nn	nn	nn	nn	np	nn	nn	nn	np
SRO06_9548985	<lmxll>	{1-}	ll	lm	lm	lm	ll	ll	lm	ll	ll	ll	lm	lm	--	ll	ll	lm	ll	lm	lm	lm	lm	lm	ll	ll	lm	lm	lm	lm	ll	ll	lm	ll	ll	lm	ll	lm	lm	lm	ll	ll	lm	lm	ll	ll	lm	lm	lm
SRO06_10744518	<lmxll>	{0-}	--	ll	ll	ll	lm	lm	ll	lm	lm	lm	ll	ll	lm	lm	lm	ll	lm	--	--	ll	ll	ll	lm	lm	ll	ll	ll	ll	lm	lm	ll	lm	--	ll	lm	ll	ll	ll	lm	lm	ll	ll	lm	lm	ll	ll	ll
SRO06_10590791	<lmxll>	{0-}	lm	ll	ll	ll	lm	lm	--	lm	lm	lm	ll	ll	--	lm	lm	ll	--	ll	ll	ll	ll	ll	lm	lm	ll	ll	ll	ll	lm	lm	ll	lm	lm	ll	lm	ll	ll	ll	ll	lm	ll	ll	lm	lm	ll	ll	ll
SRO06_10561931	<lmxll>	{1-}	ll	lm	lm	lm	ll	--	lm	ll	ll	ll	--	lm	--	ll	ll	ll	ll	lm	lm	lm	lm	lm	ll	ll	lm	lm	lm	lm	ll	ll	lm	ll	ll	lm	ll	lm	lm	lm	--	ll	lm	lm	ll	ll	lm	lm	lm
SRO06_10668029	<nnxnp>	{-1}	nn	np	np	nn	nn	nn	np	nn	np	nn	nn	np	np	np	nn	np	np	nn	np	nn	np	np	nn	nn	nn	nn	np	nn	nn	nn	nn	nn	np	nn	nn	nn	np	nn	--	np	np	np	nn	np	np	np	nn
SRO06_9220252	<lmxll>	{1-}	ll	lm	lm	lm	ll	ll	lm	ll	ll	ll	lm	lm	ll	ll	ll	lm	ll	lm	lm	lm	lm	lm	ll	ll	lm	lm	lm	lm	ll	ll	lm	ll	ll	lm	ll	lm	lm	lm	ll	ll	lm	lm	ll	ll	lm	lm	lm
SRO06_10222895	<hkxhk>	{00}	kk	hk	hh	hk	kk	kk	hh	kk	hk	kk	hk	hh	hk	hk	kk	hh	hk	hk	hh	hk	hh	hh	kk	kk	hk	hk	hh	hk	kk	kk	hk	kk	hk	hk	kk	hk	hh	hk	hk	hk	hh	hh	kk	hk	hh	hh	hk
SRO06_7094054	<nnxnp>	{-1}	nn	np	nn	nn	nn	nn	np	nn	np	nn	nn	np	np	np	nn	np	np	--	np	nn	np	np	nn	nn	nn	nn	np	nn	nn	nn	nn	nn	np	nn	nn	nn	np	nn	--	np	np	np	nn	np	np	np	nn
SRO06_6764166	<hkxhk>	{01}	hk	hk	hh	hh	hk	hk	hk	hk	kk	hk	hh	hk	kk	kk	hk	hk	kk	hh	hk	hh	hk	hk	hk	hk	hh	hh	hk	hh	hk	hk	hh	hk	kk	hh	hk	hh	hk	hh	kk	kk	hk	hk	hk	kk	hk	hk	hh
SRO06_6155591	<lmxll>	{0-}	lm	ll	ll	ll	lm	lm	ll	lm	lm	lm	ll	ll	lm	lm	lm	ll	lm	ll	ll	ll	ll	ll	lm	lm	ll	ll	ll	ll	lm	lm	ll	lm	lm	ll	lm	ll	ll	ll	lm	lm	ll	ll	lm	lm	ll	ll	ll
SRO06_5059705	<lmxll>	{0-}	lm	ll	ll	ll	lm	lm	ll	lm	lm	ll	ll	ll	lm	lm	lm	ll	lm	ll	--	ll	ll	ll	lm	lm	ll	ll	ll	ll	lm	lm	ll	lm	lm	ll	lm	ll	ll	ll	ll	lm	ll	ll	lm	lm	ll	ll	ll
Ro5263_SSR	<lmxll>	{0-}	lm	ll	ll	ll	lm	lm	ll	lm	lm	lm	ll	ll	lm	lm	lm	ll	lm	--	ll	ll	ll	ll	lm	lm	ll	ll	ll	ll	lm	lm	ll	lm	lm	ll	lm	ll	ll	ll	lm	lm	ll	ll	lm	lm	ll	ll	ll
SRO06_29561953	<lmxll>	{0-}	lm	ll	ll	ll	lm	lm	ll	lm	lm	lm	ll	ll	--	ll	lm	ll	ll	ll	ll	ll	ll	ll	lm	lm	ll	ll	ll	ll	lm	lm	ll	lm	lm	ll	lm	ll	ll	ll	lm	ll	ll	ll	lm	lm	ll	ll	ll
SRO06_29561917	<lmxll>	{0-}	lm	ll	ll	ll	lm	lm	ll	lm	lm	lm	ll	ll	lm	ll	lm	ll	lm	ll	ll	ll	ll	ll	lm	lm	ll	ll	ll	ll	lm	lm	ll	lm	lm	ll	lm	ll	ll	ll	lm	ll	ll	ll	lm	lm	ll	ll	ll
SRO06_3763083	<lmxll>	{1-}	ll	lm	lm	lm	ll	ll	lm	ll	ll	ll	lm	lm	ll	ll	ll	lm	ll	lm	lm	lm	lm	lm	ll	ll	lm	lm	lm	lm	ll	ll	lm	ll	ll	lm	ll	lm	lm	lm	ll	ll	lm	lm	ll	ll	lm	lm	lm
SRO06_47154965	<lmxll>	{1-}	ll	lm	lm	lm	ll	ll	lm	ll	ll	ll	--	lm	--	ll	ll	lm	ll	--	lm	lm	lm	lm	ll	ll	lm	lm	lm	lm	ll	ll	lm	ll	ll	lm	ll	lm	lm	lm	--	ll	lm	lm	ll	ll	lm	lm	lm
SRO06_3905497	<lmxll>	{0-}	lm	ll	ll	ll	lm	lm	ll	lm	lm	lm	ll	ll	lm	lm	lm	ll	lm	ll	--	ll	ll	ll	lm	lm	ll	ll	ll	ll	lm	lm	ll	lm	lm	ll	lm	ll	ll	ll	lm	lm	ll	ll	lm	lm	ll	ll	ll
SRO06_50204330	<lmxll>	{1-}	ll	lm	lm	lm	ll	ll	lm	ll	ll	ll	lm	lm	ll	ll	ll	lm	ll	lm	lm	lm	lm	lm	ll	ll	lm	lm	lm	lm	ll	ll	lm	ll	ll	lm	ll	lm	lm	lm	ll	ll	lm	lm	ll	ll	lm	lm	lm
SRO06_4495858	<hkxhk>	{00}	kk	hh	hk	hk	kk	kk	hh	kk	hk	kk	hk	hh	hk	hk	kk	hh	hk	hk	hh	hk	hh	hh	kk	kk	hk	hk	hh	hk	kk	kk	hk	kk	hk	hk	kk	hk	hh	hk	hk	hk	hh	hh	kk	hk	hh	hh	hk
SRO06_4686718	<lmxll>	{1-}	ll	lm	lm	lm	ll	ll	lm	ll	ll	ll	lm	lm	ll	ll	ll	lm	ll	lm	lm	lm	lm	lm	ll	ll	lm	lm	lm	lm	ll	ll	lm	ll	ll	lm	ll	lm	lm	lm	ll	ll	lm	lm	ll	ll	lm	lm	lm
SRO06_2996358	<hkxhk>	{11}	hh	kk	hk	hk	hh	hh	kk	hh	hk	hh	hk	kk	hk	hk	hh	kk	hk	hk	kk	hk	kk	kk	hh	hh	hk	hk	kk	hk	hh	hh	hk	hh	hk	hk	hh	hk	kk	hk	hk	hk	kk	kk	hh	hk	kk	kk	hk
SRO06_44391125	<nnxnp>	{-1}	nn	np	nn	nn	nn	nn	np	nn	np	nn	nn	np	np	np	nn	np	np	nn	np	nn	np	np	nn	nn	nn	nn	np	nn	nn	nn	nn	nn	np	nn	nn	nn	np	nn	np	np	np	np	nn	np	np	np	nn
SRO06_46006850	<lmxll>	{0-}	ll	ll	ll	ll	lm	lm	ll	lm	lm	lm	ll	ll	--	lm	lm	ll	lm	ll	ll	ll	ll	ll	lm	lm	ll	ll	ll	ll	lm	lm	ll	lm	lm	ll	lm	ll	ll	ll	lm	lm	ll	ll	lm	lm	ll	ll	ll
SRO06_45742070	<lmxll>	{0-}	ll	ll	ll	ll	lm	ll	ll	lm	lm	lm	ll	ll	--	lm	lm	ll	--	ll	ll	ll	ll	ll	lm	lm	ll	ll	ll	ll	lm	lm	ll	lm	--	ll	lm	ll	ll	ll	lm	lm	ll	ll	lm	lm	ll	ll	--
SRO06_45344044	<lmxll>	{1-}	ll	lm	lm	lm	ll	lm	lm	ll	ll	ll	lm	lm	ll	ll	ll	lm	ll	lm	--	lm	lm	--	ll	ll	lm	lm	lm	lm	ll	ll	lm	ll	ll	lm	ll	lm	lm	lm	ll	ll	lm	lm	ll	ll	lm	lm	lm
SRO06_44297568	<lmxll>	{0-}	lm	ll	ll	ll	lm	ll	ll	lm	lm	lm	ll	ll	lm	lm	lm	ll	lm	ll	ll	ll	ll	ll	lm	lm	ll	ll	ll	ll	--	lm	ll	lm	lm	ll	lm	ll	ll	ll	--	lm	ll	ll	lm	lm	ll	ll	ll
Ro11481_SSR	<nnxnp>	{-1}	nn	np	nn	nn	nn	nn	np	nn	np	nn	nn	np	np	np	nn	np	np	--	np	nn	np	np	nn	nn	nn	nn	np	nn	nn	nn	nn	nn	np	nn	nn	nn	np	nn	np	np	np	np	nn	np	np	np	nn
SRO06_41088965	<lmxll>	{0-}	lm	ll	ll	ll	lm	ll	ll	lm	lm	lm	ll	ll	lm	lm	lm	ll	lm	ll	ll	ll	ll	ll	--	lm	ll	ll	ll	ll	lm	lm	ll	lm	lm	ll	lm	ll	--	ll	lm	lm	ll	ll	lm	lm	ll	ll	ll
SRO06_41088918	<lmxll>	{0-}	lm	ll	ll	ll	lm	ll	ll	lm	lm	lm	ll	ll	lm	lm	lm	ll	lm	ll	ll	ll	ll	ll	lm	lm	ll	ll	ll	ll	lm	lm	ll	lm	--	ll	lm	ll	ll	ll	--	lm	ll	ll	lm	lm	ll	ll	ll
SRO06_40717784	<lmxll>	{0-}	lm	ll	ll	ll	lm	ll	ll	lm	lm	lm	ll	ll	lm	lm	lm	ll	lm	ll	ll	ll	ll	ll	lm	lm	ll	ll	ll	ll	lm	lm	ll	lm	lm	ll	lm	ll	ll	ll	lm	lm	ll	ll	lm	lm	ll	ll	ll
SRO06_41383712	<hkxhk>	{11}	hh	kk	hk	hk	hh	hk	kk	hh	hk	hh	hk	kk	--	hk	hh	kk	hk	hk	kk	hk	kk	kk	hh	hh	hk	hk	kk	hk	hh	hh	hk	hh	hk	hk	hh	hk	kk	hk	hk	hk	kk	kk	hh	hk	kk	kk	--
SRO06_41616580	<nnxnp>	{-1}	nn	np	nn	nn	nn	nn	np	nn	np	nn	nn	np	np	np	nn	np	np	nn	np	nn	np	np	nn	nn	nn	nn	np	nn	nn	nn	nn	nn	np	nn	nn	nn	np	nn	np	np	np	np	nn	np	np	np	nn
SRO06_41383711	<hkxhk>	{00}	kk	hh	hk	hk	kk	hk	hh	kk	hk	kk	hk	hh	--	hk	kk	hh	hk	hk	hh	hk	hh	hh	kk	kk	hk	hk	hh	hk	kk	kk	hk	kk	hk	hk	kk	hk	hh	hk	hk	hk	hh	hh	kk	hk	hh	hh	--
SRO06_40581813	<nnxnp>	{-1}	nn	np	nn	nn	nn	nn	np	nn	np	nn	nn	np	np	np	nn	np	--	nn	np	nn	np	np	nn	nn	nn	nn	np	nn	nn	nn	nn	nn	--	nn	nn	nn	np	nn	--	np	np	np	nn	np	np	np	nn
SRO06_38085646	<hkxhk>	{10}	hk	hk	kk	kk	hk	kk	hk	hk	hh	hk	kk	hk	hh	hh	hk	hk	hh	kk	hk	kk	hk	hk	hk	hk	kk	kk	hk	kk	hk	hk	kk	hk	hh	kk	hk	kk	hk	kk	hh	hh	hk	hk	hk	hh	hk	hk	kk
SRO06_38103280	<hkxhk>	{00}	kk	hh	hk	hk	kk	hk	hh	kk	hk	kk	hk	hh	--	hk	kk	hh	hk	hk	hh	hk	hh	hh	kk	kk	hk	hk	hh	hk	kk	kk	hk	kk	hk	hk	kk	hk	hh	hk	hk	hk	hh	hh	kk	hk	hh	hh	hk
SRO06_38381305	<lmxll>	{1-}	ll	lm	lm	lm	ll	lm	lm	ll	ll	ll	lm	lm	ll	ll	ll	lm	ll	lm	lm	lm	lm	lm	ll	ll	lm	lm	lm	lm	ll	ll	lm	ll	ll	lm	ll	lm	lm	lm	ll	ll	lm	lm	ll	ll	lm	lm	lm
SRO06_37230878	<nnxnp>	{-0}	np	np	np	np	np	np	--	np	nn	np	np	nn	nn	nn	np	nn	nn	np	--	np	nn	nn	np	np	np	np	nn	np	np	np	np	np	--	np	np	np	nn	np	nn	nn	nn	nn	np	nn	nn	nn	np
SRO06_36775310	<nnxnp>	{-0}	np	nn	nn	np	np	np	nn	np	nn	np	np	nn	nn	nn	np	nn	nn	np	nn	np	nn	nn	np	np	np	np	nn	np	np	np	np	np	nn	np	--	np	nn	np	nn	nn	nn	nn	np	nn	nn	nn	np
SRO06_35646751	<lmxll>	{0-}	lm	ll	ll	ll	lm	ll	ll	lm	lm	lm	ll	ll	--	lm	lm	ll	--	ll	ll	--	ll	ll	lm	lm	ll	ll	ll	ll	lm	ll	ll	lm	lm	ll	lm	ll	ll	ll	lm	lm	ll	ll	ll	lm	ll	ll	ll
SRO06_35687955	<hkxhk>	{10}	hk	hk	kk	kk	hk	kk	hk	hk	hh	hk	kk	hk	hh	hh	hk	hk	hk	--	--	kk	hk	hk	hk	hk	kk	kk	hk	kk	hk	kk	kk	hk	hh	kk	hk	kk	hk	kk	--	hh	hk	hk	kk	hh	hk	hk	kk
SRO06_35406670	<lmxll>	{0-}	lm	ll	ll	ll	lm	ll	ll	lm	lm	lm	ll	ll	--	lm	lm	ll	ll	ll	ll	ll	ll	ll	lm	lm	ll	ll	ll	ll	lm	ll	ll	lm	lm	ll	lm	ll	ll	ll	lm	lm	ll	ll	ll	lm	ll	ll	ll
SRO06_34493537	<nnxnp>	{-1}	nn	np	nn	nn	nn	nn	np	np	np	nn	nn	np	np	np	nn	np	np	nn	np	nn	np	np	nn	nn	nn	nn	np	nn	nn	nn	nn	nn	np	nn	nn	nn	np	nn	np	np	np	np	nn	np	np	np	nn
SRO06_34482948	<lmxll>	{1-}	ll	lm	lm	lm	ll	lm	lm	ll	ll	ll	lm	lm	ll	ll	ll	ll	lm	lm	lm	lm	lm	lm	ll	ll	lm	lm	lm	lm	ll	lm	lm	ll	ll	lm	ll	lm	lm	lm	ll	ll	lm	lm	lm	ll	lm	lm	lm
SRO06_34569596	<nnxnp>	{-1}	nn	np	nn	nn	nn	nn	np	np	np	nn	nn	np	--	np	nn	np	np	nn	np	nn	np	np	nn	nn	nn	nn	np	nn	nn	nn	nn	nn	np	nn	nn	nn	np	nn	np	np	np	np	nn	np	np	np	nn
SRO06_33681455	<lmxll>	{1-}	ll	lm	lm	lm	ll	lm	lm	ll	ll	--	lm	ll	ll	ll	ll	ll	--	--	--	lm	lm	lm	--	ll	lm	lm	lm	lm	ll	lm	lm	ll	ll	lm	ll	lm	ll	lm	--	ll	lm	lm	lm	ll	lm	lm	lm
SRO06_34542774	<nnxnp>	{-1}	nn	np	nn	nn	nn	nn	np	np	np	--	nn	np	np	np	nn	np	np	nn	nn	nn	np	np	nn	nn	nn	nn	np	--	nn	nn	nn	nn	--	nn	nn	nn	np	nn	np	np	np	np	nn	np	np	np	nn
SRO06_33365995	<lmxll>	{0-}	lm	lm	ll	ll	lm	ll	--	lm	lm	lm	ll	lm	lm	lm	lm	lm	--	ll	ll	ll	ll	ll	lm	lm	ll	ll	ll	ll	lm	ll	ll	lm	lm	ll	lm	ll	lm	ll	lm	lm	ll	ll	ll	lm	ll	ll	ll
SRO06_32567022	<nnxnp>	{-0}	np	nn	np	nn	np	--	nn	nn	nn	np	np	nn	nn	nn	np	nn	nn	np	--	np	nn	nn	np	np	np	np	nn	np	nn	np	np	np	nn	np	np	np	nn	np	nn	nn	nn	nn	np	nn	nn	nn	np
SRO06_32644250	<lmxll>	{0-}	--	lm	ll	ll	lm	ll	--	lm	lm	--	ll	lm	lm	lm	lm	lm	ll	ll	--	ll	ll	ll	lm	lm	ll	ll	ll	ll	lm	ll	ll	lm	ll	ll	lm	ll	lm	ll	lm	lm	ll	ll	ll	lm	ll	--	ll
SRO06_32484525	<nnxnp>	{-0}	np	nn	np	nn	np	nn	nn	nn	nn	np	np	nn	nn	nn	np	nn	nn	np	np	--	nn	nn	np	np	np	np	nn	np	nn	np	np	np	nn	np	--	np	nn	np	nn	nn	nn	nn	np	nn	nn	nn	np
SRO06_32212144	<lmxll>	{0-}	--	lm	ll	ll	lm	ll	ll	lm	lm	--	ll	lm	lm	lm	lm	lm	ll	ll	ll	ll	ll	ll	lm	lm	ll	ll	ll	ll	lm	ll	ll	lm	--	ll	lm	ll	lm	ll	lm	lm	ll	ll	ll	lm	ll	--	ll
SRO06_32713514	<nnxnp>	{-0}	--	nn	np	nn	np	nn	nn	nn	nn	np	np	nn	nn	nn	np	nn	nn	np	np	np	nn	nn	np	np	np	np	nn	np	nn	np	np	np	nn	np	--	np	nn	np	nn	nn	nn	nn	np	nn	nn	nn	np
SRO06_32375500	<lmxll>	{0-}	lm	lm	ll	ll	lm	ll	ll	lm	lm	lm	ll	lm	lm	lm	lm	lm	ll	ll	ll	ll	ll	ll	lm	lm	ll	ll	ll	ll	lm	ll	ll	lm	lm	ll	ll	ll	lm	ll	lm	lm	ll	ll	ll	lm	ll	ll	ll
SRO06_32992082	<nnxnp>	{-1}	nn	np	nn	np	nn	np	np	np	np	nn	nn	np	np	np	nn	np	--	nn	np	nn	np	np	nn	nn	nn	nn	np	nn	np	nn	nn	nn	np	nn	nn	nn	np	nn	np	np	np	np	nn	np	np	np	nn
SRO06_33047187	<nnxnp>	{-1}	nn	np	nn	np	nn	np	np	np	np	nn	nn	np	np	np	nn	np	np	nn	np	nn	np	np	nn	nn	nn	nn	np	nn	np	nn	nn	nn	np	nn	nn	nn	np	nn	np	np	np	np	nn	np	np	np	nn
Ro8167_SSR	<lmxll>	{0-}	lm	--	ll	ll	lm	ll	ll	lm	lm	lm	ll	lm	lm	lm	lm	lm	ll	--	ll	ll	ll	ll	lm	lm	ll	ll	ll	ll	lm	ll	ll	lm	lm	ll	lm	ll	lm	ll	lm	lm	ll	ll	ll	lm	ll	ll	ll
SRO06_33427595	<nnxnp>	{-0}	np	np	np	nn	np	nn	nn	nn	nn	np	np	nn	nn	nn	np	nn	nn	np	nn	np	nn	nn	np	np	np	np	nn	--	nn	np	np	np	nn	np	np	np	nn	np	nn	nn	nn	nn	np	nn	nn	nn	np
SRO06_31415449	<lmxll>	{1-}	ll	ll	lm	lm	ll	lm	lm	ll	ll	ll	lm	ll	ll	ll	ll	ll	lm	ll	lm	--	lm	lm	ll	ll	lm	lm	lm	lm	ll	lm	lm	ll	ll	lm	ll	lm	ll	lm	ll	ll	lm	ll	lm	ll	lm	lm	lm
SRO06_31449745	<nnxnp>	{-1}	nn	np	nn	np	nn	np	np	np	np	np	nn	np	--	np	nn	np	np	nn	--	nn	np	np	nn	nn	nn	nn	np	nn	np	nn	nn	nn	np	nn	nn	nn	np	np	np	np	np	np	nn	np	np	np	nn
SRO06_31301267	<lmxll>	{1-}	ll	ll	lm	lm	ll	lm	lm	ll	ll	ll	lm	ll	ll	ll	ll	ll	lm	lm	lm	lm	lm	lm	ll	ll	lm	lm	lm	lm	ll	lm	lm	ll	ll	lm	ll	lm	ll	lm	ll	ll	lm	ll	lm	ll	lm	lm	lm
SRO06_31343862	<nnxnp>	{-1}	nn	np	nn	np	nn	np	np	np	np	np	nn	np	np	np	nn	np	np	nn	nn	nn	np	np	nn	nn	nn	nn	np	nn	np	nn	nn	nn	np	nn	nn	nn	np	np	np	np	np	np	nn	np	np	np	nn
SRO06_30731674	<nnxnp>	{-1}	np	np	nn	np	nn	np	np	np	np	np	nn	np	np	np	nn	np	np	nn	nn	nn	np	nn	nn	nn	nn	nn	np	nn	np	nn	nn	nn	np	nn	nn	nn	np	np	np	np	np	np	nn	np	np	np	nn
SRO06_30637186	<lmxll>	{1-}	ll	ll	lm	lm	ll	lm	lm	ll	ll	ll	lm	ll	ll	ll	ll	ll	lm	lm	ll	lm	lm	lm	ll	lm	lm	lm	lm	lm	ll	lm	lm	lm	ll	lm	ll	lm	ll	lm	ll	ll	ll	ll	lm	ll	lm	lm	lm
SRO06_30651046	<lmxll>	{1-}	ll	ll	lm	lm	ll	lm	lm	ll	ll	ll	lm	ll	ll	ll	ll	ll	--	lm	lm	lm	lm	lm	ll	lm	lm	lm	lm	lm	ll	lm	lm	lm	ll	lm	ll	lm	ll	lm	--	ll	ll	ll	lm	ll	lm	lm	lm
SRO06_30030003	<nnxnp>	{-0}	nn	nn	np	nn	np	nn	--	nn	nn	nn	--	nn	nn	nn	np	nn	nn	--	np	np	nn	np	np	np	np	np	nn	np	nn	np	np	np	nn	np	np	np	nn	nn	nn	nn	nn	nn	np	nn	nn	nn	np
SRO06_30073438	<nnxnp>	{-1}	np	np	nn	np	nn	np	np	np	np	np	np	np	np	np	nn	np	np	np	nn	nn	np	nn	nn	nn	nn	nn	np	nn	np	nn	nn	nn	np	nn	nn	nn	np	np	np	np	np	np	nn	np	np	np	nn
SRO06_30266759	<hkxhk>	{00}	hk	hk	hk	hh	kk	hh	hh	hk	hk	hk	hh	hk	--	hk	kk	hk	hh	hh	hk	hk	hh	hk	hk	hk	hk	hk	hh	hk	hk	hk	hk	hk	hh	hk	kk	hk	hk	hh	hk	hk	hk	hk	hk	hk	hh	hh	hk
SRO06_30061442	<nnxnp>	{-0}	nn	np	np	nn	np	--	nn	nn	nn	nn	nn	nn	nn	nn	np	nn	nn	nn	np	np	nn	nn	np	np	np	np	nn	--	nn	np	np	np	nn	np	np	np	nn	nn	nn	nn	nn	nn	np	nn	nn	nn	np
SRO06_29779625	<nnxnp>	{-1}	np	np	nn	np	nn	np	np	np	np	np	np	np	--	np	nn	np	np	np	nn	nn	np	np	nn	nn	nn	nn	np	nn	np	nn	nn	nn	np	nn	nn	nn	nn	np	np	np	np	np	nn	np	np	np	nn
SRO06_29787962	<nnxnp>	{-1}	np	np	nn	np	nn	np	np	np	np	np	np	np	np	np	nn	np	np	np	nn	nn	np	np	nn	nn	nn	nn	np	nn	np	nn	nn	nn	np	nn	nn	nn	nn	np	np	np	np	np	nn	np	np	np	nn
SRO06_29787944	<nnxnp>	{-1}	nn	np	nn	np	nn	np	np	np	np	np	np	np	np	np	nn	np	nn	np	nn	nn	np	np	nn	nn	nn	nn	np	nn	np	nn	nn	nn	np	nn	nn	nn	nn	np	np	np	np	np	nn	np	np	np	nn
SRO06_29787999	<nnxnp>	{-1}	np	np	nn	np	nn	np	np	np	np	np	np	np	np	np	nn	np	np	np	nn	nn	np	nn	nn	nn	nn	nn	np	nn	np	nn	nn	nn	np	nn	nn	nn	nn	np	np	np	np	np	nn	np	np	np	nn
SRO06_29315855	<nnxnp>	{-0}	nn	nn	np	nn	np	nn	nn	nn	nn	nn	nn	nn	nn	nn	np	nn	nn	nn	np	np	nn	np	np	np	np	np	nn	np	nn	np	np	np	nn	np	np	np	np	nn	nn	nn	nn	nn	np	nn	nn	nn	nn
Ro3981_SSR	<lmxll>	{0-}	lm	lm	ll	ll	lm	ll	ll	lm	lm	lm	ll	lm	lm	lm	ll	lm	ll	--	ll	ll	ll	ll	ll	ll	ll	ll	ll	ll	lm	ll	ll	ll	lm	lm	lm	ll	lm	ll	lm	lm	lm	lm	ll	lm	ll	ll	ll
SRO06_28160768	<lmxll>	{0-}	lm	lm	ll	ll	lm	ll	ll	lm	lm	lm	ll	lm	lm	lm	ll	lm	ll	ll	ll	ll	ll	ll	ll	ll	ll	ll	ll	ll	lm	ll	ll	ll	lm	lm	lm	ll	lm	ll	lm	lm	lm	lm	ll	lm	ll	ll	ll
Ro15590_SSR	<abxcd>	{10}	ac	ac	bd	bc	ad	bc	bc	ac	ac	ac	bd	ac	ac	ac	bd	ac	bc	--	bd	bd	bc	bd	bd	bd	bc	--	bc	bd	ac	bd	bd	bd	ac	ad	ad	--	--	bc	ac	ac	ac	ac	bd	ac	bc	bc	--
SRO06_28692282	<lmxll>	{0-}	lm	lm	ll	ll	lm	ll	ll	lm	lm	lm	ll	lm	lm	lm	ll	lm	ll	ll	ll	ll	ll	ll	ll	ll	ll	ll	ll	ll	lm	ll	ll	ll	lm	lm	lm	ll	lm	ll	lm	lm	lm	lm	ll	lm	ll	ll	ll
SRO06_28396191	<nnxnp>	{-0}	nn	nn	np	nn	np	nn	nn	nn	nn	nn	nn	nn	nn	nn	np	nn	nn	nn	np	np	nn	np	np	np	nn	np	nn	np	nn	np	np	np	nn	np	np	np	np	nn	nn	nn	nn	nn	np	nn	nn	nn	np
SRO06_28041484	<hkxhk>	{11}	hk	hk	hk	kk	hh	kk	kk	hk	hk	hk	kk	hk	hk	hk	hk	hk	kk	kk	hk	hk	kk	hk	hk	hk	kk	hk	kk	hk	hk	hk	hk	hk	hk	hh	hh	hk	hh	kk	hk	hk	hk	hk	hk	hk	kk	kk	hk
SRO06_27223713	<lmxll>	{0-}	lm	lm	ll	ll	lm	ll	ll	lm	lm	lm	ll	lm	lm	ll	ll	lm	ll	ll	ll	ll	ll	ll	ll	ll	ll	ll	ll	ll	lm	ll	ll	ll	lm	lm	lm	ll	lm	ll	lm	lm	lm	lm	ll	lm	ll	ll	ll
SRO06_26082460	<hkxhk>	{00}	hk	hk	hk	hh	hk	hh	hh	hk	hk	hk	hh	hh	hk	hh	hk	hk	hk	hh	hk	hk	hh	hk	hk	hk	hh	hk	hh	kk	hk	hh	hk	hh	hk	kk	kk	hk	kk	hh	hk	kk	hk	hk	hh	hk	hh	hk	hk
SRO06_26055829	<lmxll>	{1-}	ll	lm	lm	lm	ll	lm	lm	ll	ll	ll	lm	lm	ll	lm	lm	ll	--	lm	--	lm	lm	lm	lm	lm	lm	lm	lm	ll	ll	lm	lm	lm	ll	ll	ll	lm	ll	lm	ll	ll	ll	ll	lm	ll	lm	ll	lm
SRO06_25683859	<nnxnp>	{-0}	nn	nn	np	nn	nn	nn	nn	nn	nn	nn	nn	nn	nn	nn	np	nn	np	nn	np	np	nn	np	np	np	nn	np	nn	np	nn	nn	np	nn	nn	np	nn	np	np	nn	nn	np	nn	nn	nn	nn	nn	nn	np
SRO06_25159707	<hkxhk>	{00}	hk	hk	hk	hh	hk	hh	hh	hk	hk	hk	hh	hh	--	hh	hk	hk	hk	hh	hk	hk	hh	hk	hk	hk	hh	hk	hh	kk	hk	hh	hk	hh	kk	kk	hk	hk	kk	hh	hk	kk	hk	hk	hh	hk	hh	hk	hk
SRO06_24548672	<lmxll>	{0-}	lm	lm	ll	ll	lm	ll	ll	lm	lm	lm	ll	ll	lm	ll	ll	lm	ll	ll	ll	ll	ll	ll	ll	ll	ll	ll	ll	lm	lm	ll	ll	ll	lm	lm	lm	ll	lm	ll	lm	lm	lm	lm	ll	lm	lm	lm	ll
SRO07_641745	<lmxll>	{0-}	lm	lm	ll	lm	ll	lm	lm	lm	lm	ll	lm	lm	ll	lm	lm	ll	--	ll	lm	lm	ll	ll	--	ll	lm	lm	lm	lm	lm	lm	ll	lm	ll	ll	lm	ll	lm	ll	--	ll	lm	ll	lm	lm	lm	lm	ll
SRO07_641477	<lmxll>	{0-}	lm	lm	ll	lm	ll	--	lm	lm	lm	ll	lm	lm	ll	lm	lm	ll	lm	ll	lm	lm	ll	ll	lm	ll	lm	lm	lm	lm	lm	lm	ll	lm	ll	ll	lm	ll	--	ll	lm	ll	lm	ll	lm	lm	lm	lm	ll
SRO07_435234	<hkxhk>	{00}	--	hk	hh	kk	hk	kk	hk	kk	kk	hh	hk	hk	hk	kk	hk	hh	kk	hh	hk	hk	hk	hk	kk	hh	kk	hk	--	hk	hk	hk	hh	hk	hh	hh	kk	hk	kk	hk	hk	hk	kk	hk	hk	kk	kk	--	hh
SRO07_1381870	<hkxhk>	{00}	kk	hk	hh	kk	hk	kk	hk	kk	kk	hk	hk	hk	hk	kk	hk	hh	kk	hh	hk	hk	hk	hk	kk	hh	kk	hk	kk	hk	hk	hk	hh	hk	hk	hh	kk	hk	kk	hk	hk	hk	kk	hk	hk	kk	kk	hk	hh
SRO07_2092271	<lmxll>	{0-}	lm	lm	ll	lm	ll	lm	lm	lm	lm	ll	lm	lm	ll	lm	lm	ll	lm	ll	lm	--	ll	--	lm	ll	lm	lm	lm	lm	lm	lm	ll	lm	ll	ll	lm	ll	lm	ll	--	ll	lm	lm	lm	lm	lm	lm	ll
SRO07_2158718	<lmxll>	{0-}	lm	lm	ll	lm	ll	lm	lm	lm	lm	ll	lm	lm	ll	lm	lm	ll	lm	ll	--	lm	ll	ll	lm	ll	lm	lm	lm	lm	lm	lm	ll	lm	ll	ll	lm	ll	lm	ll	--	ll	lm	lm	lm	lm	lm	lm	ll
SRO07_1833986	<hkxhk>	{11}	hh	hk	kk	hh	hk	hh	hk	hh	hh	hk	hk	hk	hk	hh	hk	kk	hh	kk	hk	hk	hk	hk	hh	kk	hh	hk	hh	hk	hk	hk	kk	hk	hk	kk	hh	hk	hh	hk	hk	hk	hk	hk	hk	hh	hh	hk	kk
SRO07_1802331	<nnxnp>	{-0}	np	nn	nn	np	np	np	nn	np	np	np	nn	nn	np	np	nn	nn	np	nn	nn	nn	np	np	np	nn	np	nn	np	nn	nn	nn	nn	nn	np	nn	np	np	np	np	nn	np	nn	np	nn	np	np	nn	nn
Ro14925.SSR	<nnxnp>	{-0}	np	--	nn	np	np	np	nn	np	np	np	np	nn	np	np	nn	nn	np	--	nn	nn	np	np	np	nn	np	nn	np	nn	nn	nn	nn	nn	np	nn	np	np	np	np	nn	np	nn	np	nn	np	np	--	nn
SRO07_3053881	<lmxll>	{0-}	lm	lm	--	lm	ll	lm	ll	lm	lm	ll	lm	lm	--	lm	lm	ll	lm	ll	lm	lm	ll	ll	lm	ll	lm	lm	lm	lm	lm	lm	ll	lm	ll	ll	lm	ll	lm	ll	--	ll	lm	lm	lm	lm	lm	lm	ll
Ro4104_SSR	<efxeg>	{00}	fg	ef	ef	--	eg	ef	ee	fg	fg	eg	fg	ef	eg	eg	ef	eg	fg	--	ef	ef	eg	ee	fg	--	fg	ef	fg	ef	ef	ef	ee	ef	eg	ee	fg	ee	ef	eg	ef	eg	ef	fg	--	fg	fg	ef	ee
SRO07_3456642	<lmxll>	{0-}	lm	lm	lm	lm	ll	lm	ll	lm	lm	ll	lm	lm	ll	lm	lm	ll	lm	ll	lm	lm	ll	ll	lm	ll	lm	lm	lm	lm	lm	lm	ll	lm	ll	ll	lm	ll	lm	ll	lm	ll	lm	lm	lm	lm	lm	lm	ll
SRO07_2438227	<nnxnp>	{-0}	np	nn	nn	np	np	np	--	np	np	np	np	nn	np	np	nn	np	np	nn	nn	nn	np	np	np	nn	np	nn	np	nn	nn	nn	nn	nn	np	nn	np	np	np	np	nn	np	nn	np	nn	np	np	nn	nn
SRO07_3149000	<nnxnp>	{-0}	np	nn	nn	np	np	np	nn	np	np	np	nn	nn	np	np	nn	np	np	nn	nn	nn	np	np	np	nn	np	nn	np	nn	nn	nn	nn	nn	np	nn	np	np	nn	np	nn	np	nn	np	nn	np	np	nn	nn
SRO07_4290552	<hkxhk>	{11}	hh	hk	hk	hh	hk	hk	kk	hh	hk	kk	hk	hk	hk	hh	hk	hk	hh	kk	hk	hk	hk	kk	hh	kk	hh	hk	hh	hk	hk	hk	kk	hk	hk	kk	hh	hk	hk	hk	hk	hk	kk	hh	hk	hh	hh	hh	kk
SRO07_4167299	<hkxhk>	{00}	kk	hk	hk	kk	hk	hk	hh	kk	hk	hh	hk	hk	hk	kk	hk	hk	kk	hh	hk	hk	hk	hk	kk	hh	kk	hk	kk	hk	hk	hk	hh	hk	hk	hh	kk	hk	hk	hk	hk	hk	hh	kk	hk	kk	kk	kk	hh
SRO07_4577161	<lmxll>	{0-}	ll	lm	lm	lm	ll	ll	ll	lm	ll	ll	lm	lm	ll	lm	lm	ll	lm	ll	lm	lm	ll	--	lm	ll	lm	lm	lm	lm	lm	lm	ll	lm	ll	ll	lm	ll	ll	ll	lm	ll	ll	lm	lm	lm	lm	lm	ll
SRO07_4782740	<lmxll>	{0-}	ll	lm	lm	lm	ll	ll	ll	lm	ll	ll	lm	lm	ll	lm	lm	ll	lm	ll	lm	lm	ll	ll	lm	ll	lm	lm	lm	lm	lm	lm	ll	lm	ll	ll	lm	ll	lm	ll	lm	ll	ll	lm	ll	lm	lm	lm	ll
SRO07_5177103	<hkxhk>	{00}	hk	hk	hk	kk	hk	hh	hh	kk	hk	hh	hh	hk	hk	kk	hk	hk	kk	hh	--	hk	hk	hk	hk	hh	kk	hk	kk	hk	hk	hk	hh	hk	hk	hh	kk	hk	hh	hk	hk	hk	hh	kk	hh	kk	kk	kk	hh
SRO07_5259765	<lmxll>	{0-}	ll	lm	lm	lm	ll	ll	ll	lm	ll	ll	ll	lm	--	lm	lm	ll	lm	ll	lm	lm	ll	ll	lm	ll	lm	ll	lm	lm	lm	lm	ll	lm	ll	ll	lm	ll	ll	ll	lm	ll	ll	lm	ll	lm	lm	lm	ll
SRO07_5177085	<hkxhk>	{11}	hk	hk	hk	hh	hk	kk	kk	hh	hk	kk	kk	hk	hk	hh	hk	hk	hh	kk	--	hk	hk	hk	hk	kk	hh	hk	hh	hk	hk	hk	kk	hk	hk	kk	hh	hk	kk	hk	hk	hk	kk	hh	kk	hh	hh	hh	kk
SRO07_5712076	<hkxhk>	{11}	hk	hk	hk	hh	hk	kk	kk	hh	hk	kk	kk	hk	hk	hh	hk	hk	hh	kk	hk	hk	hk	hk	hk	kk	hh	hk	hh	hk	hk	hk	kk	hk	hk	kk	hh	hk	kk	hk	hk	hk	kk	hh	kk	hh	hh	hh	kk
SRO07_6004790	<hkxhk>	{00}	hk	hk	hk	kk	hk	hh	hh	kk	hk	hh	hh	hh	hk	kk	hk	hk	kk	hh	hk	hk	hk	hk	hk	hh	kk	hk	kk	hk	hk	hk	hh	hk	kk	hh	kk	hk	hh	hk	hk	hk	hh	kk	hh	kk	kk	kk	hh
SRO07_6012916	<lmxll>	{0-}	ll	lm	lm	lm	ll	ll	ll	lm	ll	ll	ll	ll	ll	lm	lm	ll	--	ll	lm	lm	ll	ll	lm	ll	lm	lm	lm	lm	lm	lm	ll	lm	lm	ll	lm	ll	ll	ll	lm	ll	ll	lm	ll	--	lm	lm	ll
SRO07_7147632	<hkxhk>	{00}	hk	hk	hk	kk	hk	hh	hh	kk	hk	hh	hh	hh	--	kk	hk	hk	kk	hh	hk	hk	hk	hk	hk	hh	kk	hk	kk	hk	hk	hk	hk	hk	kk	hh	kk	hk	hh	hk	hk	hk	hh	kk	hh	kk	kk	kk	hh
SRO07_7042508	<hkxhk>	{00}	hk	hk	hk	kk	hk	hh	hh	kk	hk	hh	hh	hh	hk	kk	hk	hh	kk	hh	hk	hk	hk	hh	hk	hh	kk	hk	kk	hk	hk	hk	hk	hk	kk	hh	kk	hk	hh	hk	hk	hk	hh	kk	hh	kk	kk	kk	hh
SRO07_10477800	<hkxhk>	{11}	hk	hk	hk	hh	hk	kk	kk	hh	hk	kk	kk	kk	hk	hh	hk	kk	--	kk	hk	hk	hk	hk	hk	kk	hh	hk	hh	hk	hk	hk	hk	hk	hh	kk	hh	hk	kk	hk	hk	hk	kk	hh	kk	hh	hh	hh	kk
SRO07_8429836	<nnxnp>	{-0}	np	nn	nn	np	np	nn	nn	np	np	nn	nn	nn	np	np	nn	nn	np	nn	nn	nn	np	np	nn	nn	np	nn	np	nn	nn	nn	nn	nn	--	nn	np	np	nn	np	nn	np	nn	np	nn	np	np	nn	nn
SRO07_9662421	<hkxhk>	{00}	--	hk	hk	kk	hk	hh	hh	kk	hk	hh	hh	hh	hk	kk	hk	hk	kk	hh	hk	hk	hk	--	hk	hh	kk	hk	kk	hk	hk	hk	hk	hk	kk	hh	kk	hk	hh	hk	hk	hk	hh	kk	hh	kk	kk	--	hh
SRO07_10189958	<hkxhk>	{00}	kk	hk	hk	kk	hk	hh	hh	kk	hk	hh	hh	hh	hk	kk	hk	hk	kk	hh	hk	hk	hk	--	hk	hh	kk	hk	kk	hk	hk	hk	hk	hk	kk	hh	kk	hk	hh	hk	hk	hk	hh	kk	hh	kk	kk	kk	hh
SRO07_10275794	<hkxhk>	{00}	--	hk	hk	kk	hk	hh	hh	kk	hk	hh	hh	hh	hk	kk	hk	hk	kk	hh	hk	hk	hk	--	hk	hh	kk	hk	kk	hk	hk	hk	hk	hk	kk	hh	kk	hk	hh	hk	hk	hk	hh	kk	hh	kk	kk	kk	hh
SRO07_9512999	<hkxhk>	{11}	hk	hh	hk	hh	hk	kk	kk	hh	hk	kk	kk	kk	hk	hh	hk	hk	hh	kk	hk	hk	hk	hk	hk	kk	hh	hk	hh	hk	hk	hk	hk	hk	hh	kk	hh	hk	kk	hk	hk	hk	kk	hh	kk	hh	hh	hh	kk
SRO07_10079794	<lmxll>	{0-}	--	lm	lm	lm	ll	ll	ll	lm	ll	--	ll	ll	ll	lm	lm	ll	lm	ll	lm	lm	ll	--	lm	ll	lm	lm	lm	lm	lm	lm	lm	lm	lm	ll	lm	ll	ll	ll	lm	ll	ll	lm	ll	lm	lm	lm	ll
SRO07_9183542	<hkxhk>	{00}	hk	kk	hk	kk	hk	hh	hh	kk	hk	hh	hh	hh	hk	kk	hk	hk	kk	hh	hk	hk	hk	hh	hk	hh	kk	hk	kk	hk	hk	hk	hk	hk	kk	hh	kk	hk	hh	hk	hk	hk	hh	kk	hh	kk	kk	kk	hh
SRO07_9210560	<hkxhk>	{00}	hk	kk	hh	kk	hk	hh	hh	kk	hk	hh	hh	hh	--	kk	hk	hk	kk	hh	hk	hk	hk	hh	hk	--	kk	hk	kk	hk	hk	hk	hk	hk	kk	hh	kk	hk	hh	hk	hk	hk	hh	kk	hh	kk	kk	kk	hh
SRO07_9183539	<hkxhk>	{00}	hk	kk	hk	kk	hk	hh	hh	kk	hk	hh	hh	hh	hk	kk	hk	hk	kk	hh	kk	hk	hk	hh	hk	hh	kk	hk	kk	hk	hk	hk	hk	hk	kk	hh	kk	hk	hh	hk	hk	hk	hh	kk	hh	kk	kk	kk	hh
SRO07_9183517	<hkxhk>	{11}	hk	hh	hk	hh	hk	kk	kk	hh	hk	kk	kk	kk	hk	hh	hk	hk	hh	kk	hh	hk	hk	kk	hk	kk	hh	hk	hh	hk	hk	hk	hk	hk	hh	kk	hh	hk	kk	hk	hk	hk	kk	hh	kk	hh	hh	hh	kk
SRO07_9636895	<hkxhk>	{11}	hk	hk	hk	hh	hk	kk	kk	--	hk	kk	kk	kk	--	hh	hk	hk	hh	kk	hh	hk	hk	kk	hk	kk	hh	hk	hh	hk	hk	hk	hk	hk	hh	kk	hh	hk	kk	hk	hk	hk	kk	hh	kk	hh	hh	hh	kk
SRO07_10650134	<hkxhk>	{11}	hk	hk	hk	hh	hk	kk	kk	hh	hk	kk	kk	kk	kk	hh	hk	hk	hh	kk	hk	hk	hk	kk	hk	kk	hh	hk	hh	hk	hk	hk	hk	hk	hh	kk	hh	hk	kk	hk	hk	hk	kk	hh	kk	hh	hh	hh	kk
SRO07_11647269	<hkxhk>	{11}	hk	hk	hk	hh	hk	kk	kk	hh	hk	kk	kk	kk	hk	hh	hk	hk	hh	kk	hk	hk	hk	kk	hk	kk	hh	hk	hh	hk	hk	hk	hk	hk	hh	kk	hh	hk	kk	hk	hk	hk	kk	hh	kk	hh	hh	hh	kk
SRO07_10252368	<hkxhk>	{00}	hk	hk	hk	kk	hk	hh	hh	kk	hk	hh	hh	hh	hk	kk	hk	hk	kk	hh	hk	hk	hk	hh	hk	hh	kk	hk	kk	hk	hk	hk	hk	hk	kk	hh	kk	hk	hh	hk	hk	hk	hh	kk	hh	kk	kk	kk	hh
SRO07_9800659	<hkxhk>	{11}	hk	hk	hh	hh	hk	kk	kk	hh	hk	kk	kk	kk	hk	hh	hk	hk	hh	kk	hk	hk	hk	kk	hk	kk	hh	hk	hh	hk	hk	hk	hk	hk	hh	kk	--	hk	kk	hk	hk	hk	kk	hh	kk	hh	hh	hh	kk
SRO07_10423282	<hkxhk>	{00}	hk	hk	hk	kk	hk	hh	hh	kk	hk	hh	hh	hh	hk	kk	hk	hk	kk	hh	hk	hk	hk	hk	hk	hh	kk	hk	kk	hk	hk	hk	hk	hk	--	hh	kk	hk	hh	hk	hk	hk	hh	kk	hh	kk	kk	kk	hh
SRO07_10423284	<hkxhk>	{11}	hk	hk	hk	hh	hk	kk	kk	hh	hk	kk	kk	kk	hk	hh	hk	hk	hh	kk	hk	hk	hk	hk	hk	kk	hh	hk	hh	hk	hk	hk	hk	hk	--	kk	hh	hk	kk	hk	hk	hk	kk	hh	kk	hh	hh	hh	kk
SRO07_10370313	<lmxll>	{0-}	ll	lm	lm	lm	ll	ll	ll	lm	ll	ll	ll	ll	--	lm	lm	ll	lm	ll	lm	--	ll	ll	lm	ll	lm	lm	lm	lm	lm	lm	lm	lm	lm	ll	lm	ll	ll	ll	lm	ll	ll	lm	ll	lm	lm	lm	ll
SRO07_11646813	<hkxhk>	{00}	hk	hk	hk	kk	hk	hh	hh	kk	hk	hh	hh	hh	--	kk	hk	hk	kk	hh	hk	hk	hk	hk	hk	hh	kk	hk	kk	hk	hk	hk	hk	hk	kk	hh	kk	hk	hh	hk	hk	hk	hh	kk	hh	kk	kk	kk	hh
SRO07_10370356	<hkxhk>	{11}	hk	hk	hk	hh	hk	kk	kk	hh	hk	kk	kk	kk	hk	hh	hk	hk	hh	kk	hk	hk	hk	hk	hk	kk	hh	hk	hh	hk	hk	hk	hk	hk	hh	kk	hh	hk	kk	hk	hk	hk	kk	hh	kk	hh	hh	hh	kk
SRO07_8237632	<hkxhk>	{11}	hk	hk	hk	hh	hk	kk	kk	hh	hk	kk	kk	kk	hk	hh	hk	hk	hh	kk	hk	hk	hk	hk	hk	kk	hh	hk	hh	hk	hk	hk	hk	hk	hh	kk	hh	hk	kk	hk	hk	hk	kk	hh	kk	hh	hh	hh	kk
SRO07_12519156	<lmxll>	{0-}	ll	lm	lm	lm	ll	ll	ll	lm	ll	ll	ll	ll	--	lm	lm	ll	lm	ll	lm	lm	ll	ll	lm	ll	lm	lm	lm	lm	lm	lm	lm	lm	lm	ll	lm	ll	ll	ll	lm	ll	ll	lm	ll	lm	lm	lm	ll
SRO07_10370352	<hkxhk>	{00}	hk	hk	hk	kk	hk	hh	hh	kk	hk	hh	hh	hh	hk	kk	hk	hk	kk	hh	hk	hk	hk	hk	hk	hh	kk	hk	kk	hk	hk	hk	hk	hk	kk	hh	kk	hk	hh	hk	hk	hk	hh	kk	hh	kk	kk	kk	hh
SRO07_6956481	<lmxll>	{0-}	ll	lm	lm	lm	ll	ll	ll	lm	ll	ll	ll	ll	--	lm	lm	ll	lm	ll	lm	lm	ll	ll	lm	ll	lm	lm	lm	lm	lm	lm	lm	lm	lm	ll	lm	ll	ll	ll	lm	ll	ll	lm	ll	lm	lm	lm	ll
SRO07_10363706	<hkxhk>	{11}	hk	hk	hk	hh	hk	--	kk	hh	hk	kk	kk	kk	hk	hh	hk	hk	hh	kk	hk	hk	hk	hk	hk	kk	hh	hk	hh	hk	hk	hk	hk	hk	hh	kk	hh	hk	kk	hk	hk	hk	kk	hh	kk	hh	hh	hh	kk
SRO07_10477784	<hkxhk>	{00}	hk	hk	hk	kk	hk	hh	hh	kk	hk	hh	hh	hh	hk	kk	hk	hk	kk	hh	hk	hk	hk	hk	hk	hh	kk	hk	kk	hk	hk	hk	hk	hk	kk	hh	kk	hk	hh	hk	hk	hk	hh	kk	hh	kk	kk	kk	hh
SRO07_10363700	<hkxhk>	{00}	hk	hk	hk	kk	hk	--	hh	kk	hk	hh	hh	hh	hk	kk	hk	hk	kk	hh	hk	hk	hk	hk	hk	hh	kk	hk	kk	hk	hk	hk	hk	hk	kk	hh	kk	hk	hh	hk	hk	hk	hh	kk	hh	kk	kk	kk	hh
SRO07_10423148	<hkxhk>	{00}	hk	hk	hk	kk	hk	hh	hh	kk	hk	hh	hh	hh	hk	kk	hk	hk	kk	hh	hk	hk	hk	hk	hk	hh	kk	hk	kk	hk	hk	hk	hk	hk	--	hh	kk	hk	hh	hk	hk	hk	hh	kk	hh	kk	kk	kk	hh
SRO07_7850852	<lmxll>	{0-}	ll	lm	lm	lm	ll	ll	ll	lm	ll	ll	ll	ll	ll	lm	lm	ll	lm	ll	lm	lm	ll	ll	lm	ll	lm	lm	lm	lm	lm	lm	lm	lm	ll	ll	lm	ll	--	ll	--	ll	ll	lm	ll	lm	lm	lm	ll
SRO07_9518539	<hkxhk>	{11}	hk	hk	hk	hh	hk	--	kk	hh	hk	kk	kk	kk	hk	hh	hk	hk	hh	kk	--	hk	hk	hk	hk	kk	hh	hk	hh	hk	hk	hk	hk	hk	--	kk	hh	hk	--	hk	hk	hk	kk	hh	kk	hh	hh	hh	kk
SRO07_9518511	<hkxhk>	{00}	hk	hk	hk	kk	hk	--	hh	kk	hk	hh	hh	hh	hk	kk	hk	hk	kk	hh	--	hk	hk	hk	hk	hh	kk	hk	kk	hk	hk	hk	hk	hk	--	hh	kk	hk	--	hk	hk	hk	hh	kk	hh	kk	kk	kk	hh
SRO07_8142572	<efxeg>	{00}	eg	ef	ef	fg	eg	ee	ee	--	eg	ee	ee	ee	eg	fg	--	eg	--	ee	ef	ef	eg	eg	ef	ee	fg	ef	fg	ef	ef	ef	ef	ef	fg	ee	fg	eg	ee	eg	--	eg	ee	fg	ee	fg	fg	fg	ee
SRO07_10423186	<hkxhk>	{11}	hk	hk	hk	hh	hk	kk	kk	hh	hk	kk	kk	kk	hk	hh	hk	hk	hh	kk	hk	hk	hk	hk	hk	kk	hh	hk	hh	hk	hk	hk	hk	hk	--	kk	hh	hk	kk	hk	hk	hk	kk	hh	kk	hh	hh	hh	kk
SRO07_8243037	<hkxhk>	{11}	hk	hk	hk	hh	hk	kk	--	hh	hk	kk	kk	kk	hk	hh	hk	hk	hh	--	hk	hk	hk	hk	hh	kk	hh	hk	hh	--	hk	hk	hk	hk	hh	kk	hh	hk	kk	hk	--	hk	kk	hh	kk	hh	hh	hh	kk
SRO07_8242957	<hkxhk>	{11}	hk	hk	hk	hh	hk	kk	kk	hh	hk	kk	kk	kk	--	hh	hk	hk	hh	kk	--	hk	hk	hk	hk	kk	hh	hk	hh	hk	hk	hk	hk	hk	hh	kk	hh	hk	kk	hk	--	hk	kk	hh	kk	hh	hh	hh	kk
SRO07_9637072	<hkxhk>	{11}	hk	hk	hk	hh	hk	kk	kk	hh	hk	kk	kk	kk	hk	hh	hk	hk	hh	kk	hk	hk	hk	hk	hk	kk	hh	hk	hh	hk	hk	hk	hk	hk	hh	kk	hh	hk	kk	hk	hk	hk	kk	hh	kk	hh	hh	hh	kk
SRO07_12107302	<lmxll>	{0-}	ll	lm	lm	lm	ll	ll	ll	lm	ll	ll	ll	ll	ll	ll	lm	ll	lm	ll	lm	lm	ll	ll	lm	ll	lm	lm	lm	lm	lm	lm	lm	lm	lm	ll	lm	ll	ll	ll	lm	ll	ll	lm	ll	lm	lm	lm	--
SRO07_8507044	<nnxnp>	{-0}	np	np	nn	np	np	--	nn	np	np	nn	nn	nn	np	np	nn	np	np	nn	nn	nn	np	np	nn	nn	np	nn	np	nn	nn	nn	nn	nn	np	nn	np	np	nn	np	nn	np	nn	np	nn	np	np	np	nn
SRO07_9484944	<nnxnp>	{-0}	np	np	nn	np	np	nn	nn	np	np	nn	nn	nn	np	np	nn	np	np	nn	nn	nn	np	np	nn	nn	np	nn	np	nn	nn	nn	nn	nn	np	nn	np	np	nn	np	nn	np	nn	np	nn	np	np	np	nn
SRO07_9484940	<hkxhk>	{11}	hk	hk	hk	hh	hk	kk	kk	hh	hk	kk	kk	kk	hk	hh	hk	hk	hh	kk	hk	kk	hk	hk	hk	kk	hh	hk	hh	hk	hk	hk	hk	hk	hh	kk	hh	hk	kk	hk	hk	hk	kk	hh	kk	hh	hh	hh	kk
SRO07_9484954	<hkxhk>	{00}	hk	hk	hk	kk	hk	hh	hh	kk	hk	hh	hh	hh	hk	kk	hk	hk	kk	hh	hk	hh	hk	hk	hk	hh	kk	hk	kk	hk	hk	hk	hk	hk	kk	hh	kk	hk	hh	hk	hk	hk	hh	kk	hh	kk	kk	kk	hh
SRO07_10175646	<hkxhk>	{11}	hk	hk	hk	hh	hk	kk	kk	hh	hk	kk	kk	kk	--	hh	hk	hk	--	kk	hk	--	hk	hk	hk	kk	hh	hk	hh	hk	hk	hk	hk	hh	--	kk	hh	hk	kk	hk	hk	hk	kk	hh	kk	hh	hh	hh	kk
SRO07_7930267	<hkxhk>	{00}	hk	hk	hk	kk	hk	hh	--	kk	hk	hh	hh	hh	hk	kk	hk	hk	kk	--	--	hk	hk	hk	hk	hh	kk	hk	kk	--	hk	hk	hk	hk	kk	hh	kk	hk	hh	hk	hk	hk	hh	kk	hh	kk	kk	kk	hh
SRO07_8427081	<lmxll>	{0-}	ll	lm	lm	lm	ll	ll	ll	lm	ll	ll	ll	ll	ll	lm	lm	ll	--	ll	lm	lm	ll	ll	lm	ll	lm	lm	lm	--	lm	lm	lm	lm	lm	ll	lm	ll	ll	ll	lm	ll	ll	lm	ll	lm	lm	lm	ll
SRO07_10650368	<hkxhk>	{11}	hk	hk	hk	hh	hk	kk	kk	hh	hk	kk	kk	kk	hk	hh	hk	hk	hh	kk	hk	hk	hk	kk	hk	kk	hh	hk	hh	kk	hk	hk	hk	hk	--	kk	hh	hk	kk	hk	--	hk	kk	hh	kk	hh	hh	hh	kk
SRO07_12707992	<nnxnp>	{-0}	np	nn	nn	np	np	nn	nn	np	np	nn	nn	nn	np	np	nn	np	np	nn	--	--	np	--	nn	nn	np	nn	np	nn	nn	nn	nn	nn	np	nn	np	np	nn	np	nn	np	nn	np	nn	np	np	np	nn
SRO07_13835124	<nnxnp>	{-0}	np	nn	nn	np	np	nn	nn	np	np	nn	nn	nn	np	np	nn	np	np	nn	nn	nn	np	nn	nn	nn	np	nn	np	nn	nn	nn	nn	nn	np	np	np	np	nn	np	nn	np	nn	np	nn	np	np	np	nn
SRO07_14028377	<lmxll>	{0-}	ll	lm	lm	lm	ll	ll	ll	lm	ll	ll	ll	ll	ll	lm	lm	ll	lm	ll	--	lm	ll	ll	ll	ll	lm	lm	ll	lm	lm	lm	lm	lm	--	ll	lm	ll	--	ll	ll	ll	ll	lm	ll	lm	lm	lm	ll
SRO07_13835149	<hkxhk>	{00}	hk	hk	hk	kk	hk	hh	hh	kk	hk	hh	hh	hh	hk	kk	hk	hk	kk	hh	hk	hk	hk	hh	hh	hh	kk	hk	hk	hk	hk	hk	hk	hk	kk	hk	kk	hk	hh	hk	hk	hk	hh	kk	hh	kk	kk	kk	hh
SRO07_14116648	<lmxll>	{0-}	ll	lm	lm	lm	ll	ll	ll	lm	ll	ll	ll	ll	--	lm	lm	ll	lm	ll	lm	lm	ll	ll	ll	ll	lm	lm	ll	lm	lm	lm	lm	lm	lm	ll	lm	ll	ll	ll	lm	ll	ll	lm	ll	lm	lm	lm	ll
SRO07_13835202	<hkxhk>	{11}	hk	hk	hk	hh	hk	kk	kk	hh	hk	kk	kk	kk	hk	hh	hk	hk	hh	kk	hk	hk	hk	hk	kk	kk	hh	hk	hk	hk	hk	hk	hk	hk	hh	hk	hh	hk	kk	hk	hk	hk	kk	hh	kk	hh	hh	hh	kk
SRO07_14089290	<lmxll>	{0-}	ll	lm	lm	lm	ll	ll	ll	lm	ll	ll	ll	ll	ll	lm	lm	ll	lm	ll	lm	lm	ll	ll	ll	ll	lm	lm	ll	lm	lm	lm	lm	lm	lm	ll	lm	ll	ll	ll	lm	ll	ll	lm	ll	lm	lm	lm	ll
SRO07_14252234	<hkxhk>	{11}	hk	hk	hk	hh	hk	kk	--	hh	hk	kk	--	kk	hk	hh	hk	hk	--	kk	hk	hk	hk	hk	kk	kk	hh	hk	hk	hk	hk	hk	hk	hk	--	hk	hh	hk	kk	hk	hk	hk	kk	hh	kk	hh	hh	hh	kk
SRO07_13940732	<lmxll>	{0-}	ll	lm	lm	lm	ll	ll	ll	lm	ll	ll	ll	ll	ll	lm	lm	ll	lm	ll	ll	lm	ll	ll	ll	ll	lm	lm	ll	lm	lm	lm	lm	lm	lm	ll	lm	ll	ll	ll	lm	ll	ll	lm	ll	lm	lm	ll	ll
SRO07_13940712	<lmxll>	{0-}	ll	lm	lm	lm	ll	ll	ll	lm	ll	ll	ll	ll	ll	lm	lm	ll	lm	ll	--	lm	ll	ll	ll	ll	lm	lm	ll	lm	lm	lm	lm	lm	lm	ll	lm	ll	ll	ll	lm	ll	ll	ll	ll	lm	lm	ll	ll
SRO07_15653435	<lmxll>	{0-}	--	lm	lm	lm	ll	ll	ll	lm	ll	ll	ll	ll	ll	lm	lm	ll	lm	ll	lm	lm	ll	ll	ll	ll	lm	lm	ll	lm	lm	lm	lm	lm	lm	ll	lm	ll	ll	lm	lm	ll	ll	lm	ll	lm	lm	ll	ll
SRO07_14536561	<lmxll>	{0-}	ll	lm	lm	lm	ll	ll	ll	lm	ll	ll	ll	ll	--	lm	lm	ll	lm	ll	lm	lm	ll	ll	ll	ll	lm	lm	ll	lm	lm	lm	lm	lm	lm	ll	lm	ll	--	lm	lm	ll	ll	lm	ll	lm	lm	--	ll
SRO07_14811442	<lmxll>	{0-}	ll	lm	lm	lm	ll	ll	ll	lm	ll	ll	ll	ll	ll	lm	lm	ll	--	--	lm	lm	ll	ll	ll	ll	lm	lm	ll	lm	lm	lm	lm	lm	lm	ll	lm	ll	ll	lm	lm	ll	ll	lm	ll	lm	lm	lm	ll
SRO07_14811364	<hkxhk>	{11}	hk	hk	hk	hh	hk	kk	kk	hh	hk	kk	kk	kk	hk	hh	hk	hk	hh	--	hk	hk	hk	hk	kk	kk	hh	hk	hk	hk	hk	hk	hk	hk	--	hk	hh	hk	kk	hh	hk	hk	kk	hh	kk	hh	hh	hh	kk
SRO07_16319614	<lmxll>	{0-}	ll	lm	lm	lm	ll	ll	ll	lm	ll	ll	ll	ll	ll	lm	lm	ll	lm	ll	lm	lm	ll	ll	ll	ll	lm	lm	ll	lm	lm	lm	lm	lm	lm	ll	lm	ll	ll	lm	lm	ll	ll	lm	ll	lm	lm	lm	ll
SRO07_16416036	<lmxll>	{0-}	ll	lm	lm	lm	ll	ll	ll	lm	ll	ll	ll	ll	ll	lm	lm	ll	lm	ll	lm	lm	ll	ll	ll	ll	lm	lm	ll	lm	lm	lm	lm	lm	lm	ll	lm	ll	ll	lm	lm	ll	ll	lm	ll	lm	lm	lm	ll
SRO07_16740575	<lmxll>	{0-}	ll	lm	lm	ll	ll	ll	ll	lm	ll	ll	ll	ll	ll	lm	ll	ll	lm	ll	lm	lm	ll	ll	ll	ll	lm	lm	ll	lm	lm	lm	lm	lm	lm	ll	lm	ll	ll	lm	lm	ll	ll	lm	ll	lm	lm	lm	ll
SRO07_22357948	<hkxhk>	{11}	hk	hk	hk	hk	hk	kk	kk	hh	hk	kk	kk	kk	--	hh	kk	hk	hk	kk	hk	hk	hk	hk	kk	kk	hh	hk	hk	hk	hk	hk	hk	hk	hh	hh	hh	hk	kk	hh	hk	hk	kk	hh	kk	hh	hh	hh	kk
SRO07_23604778	<hkxhk>	{11}	hk	hk	hk	hk	hk	kk	kk	hh	hk	kk	kk	kk	hk	hh	kk	hk	hk	kk	hk	hk	hk	kk	kk	kk	hh	hk	hk	hk	hk	hk	hk	hk	hh	hh	hh	hk	kk	hh	hk	hk	kk	hh	kk	hh	hh	hh	kk
SRO07_26308770	<lmxll>	{0-}	ll	lm	lm	ll	ll	ll	ll	lm	ll	ll	ll	ll	ll	lm	ll	ll	lm	ll	lm	lm	ll	ll	ll	ll	lm	lm	ll	lm	lm	lm	lm	lm	lm	lm	lm	ll	ll	lm	lm	ll	ll	lm	ll	lm	lm	ll	ll
SRO07_25862737	<nnxnp>	{-0}	np	nn	nn	np	np	nn	nn	np	np	nn	nn	nn	np	np	nn	np	nn	nn	nn	nn	np	nn	nn	nn	np	nn	np	nn	nn	nn	nn	nn	np	np	np	np	nn	np	nn	np	nn	np	nn	np	np	np	nn
SRO07_26307813	<lmxll>	{0-}	ll	lm	lm	ll	ll	ll	ll	lm	ll	ll	ll	ll	ll	lm	ll	ll	lm	ll	lm	lm	ll	ll	ll	ll	lm	lm	ll	lm	lm	lm	lm	lm	lm	lm	ll	ll	ll	lm	lm	ll	ll	lm	ll	lm	lm	lm	ll
SRO07_25554791	<nnxnp>	{-0}	np	nn	nn	np	np	nn	nn	np	np	nn	nn	nn	np	np	nn	np	--	nn	nn	nn	np	np	nn	nn	np	nn	np	nn	nn	nn	nn	nn	np	np	np	np	nn	np	nn	np	nn	np	nn	np	np	np	nn
SRO07_24615455	<nnxnp>	{-0}	np	nn	nn	np	np	nn	--	np	np	nn	nn	nn	np	np	nn	np	nn	nn	nn	nn	np	np	nn	nn	np	nn	np	nn	nn	nn	nn	nn	np	np	--	np	nn	np	nn	np	nn	np	nn	--	np	np	nn
SRO07_26307800	<lmxll>	{0-}	ll	lm	lm	ll	ll	ll	ll	lm	ll	ll	ll	ll	ll	lm	ll	ll	lm	ll	lm	lm	ll	ll	ll	ll	lm	lm	ll	lm	lm	lm	lm	lm	lm	lm	lm	ll	ll	lm	lm	ll	ll	lm	ll	lm	lm	lm	ll
SRO07_26013243	<nnxnp>	{-0}	np	nn	nn	np	np	nn	nn	np	np	nn	nn	nn	np	np	nn	np	nn	nn	nn	nn	np	np	nn	nn	np	nn	np	nn	nn	nn	nn	nn	np	np	np	np	nn	np	nn	np	nn	np	nn	np	np	np	nn
SRO07_27111657	<lmxll>	{0-}	ll	lm	lm	ll	ll	ll	ll	lm	ll	ll	ll	ll	ll	lm	ll	ll	lm	ll	lm	ll	ll	ll	ll	ll	lm	lm	ll	lm	lm	lm	lm	lm	lm	lm	lm	ll	ll	lm	lm	ll	ll	lm	ll	lm	lm	lm	ll
SRO07_28233927	<nnxnp>	{-0}	np	nn	nn	np	np	nn	nn	np	np	nn	nn	nn	--	np	nn	np	nn	nn	nn	nn	np	np	nn	nn	np	nn	np	nn	nn	nn	nn	nn	np	np	np	np	nn	np	nn	np	nn	np	nn	np	np	np	nn
SRO07_29618889	<lmxll>	{0-}	ll	lm	lm	ll	ll	ll	ll	lm	ll	ll	ll	ll	ll	lm	ll	ll	lm	ll	lm	lm	ll	ll	ll	ll	lm	ll	ll	lm	lm	lm	lm	lm	lm	lm	lm	ll	ll	lm	lm	ll	ll	lm	ll	lm	lm	lm	ll
SRO07_28298815	<nnxnp>	{-0}	np	nn	nn	np	np	nn	nn	np	np	nn	nn	nn	np	np	nn	np	nn	nn	nn	nn	np	nn	nn	nn	np	nn	np	nn	nn	nn	nn	nn	np	np	np	np	nn	np	nn	np	nn	np	nn	np	nn	np	nn
SRO07_28555398	<lmxll>	{0-}	ll	lm	lm	ll	ll	ll	ll	lm	ll	ll	ll	ll	ll	ll	ll	ll	lm	ll	lm	lm	ll	ll	ll	ll	lm	ll	ll	lm	lm	lm	lm	lm	lm	lm	lm	ll	ll	lm	lm	ll	ll	ll	ll	lm	lm	lm	ll
SRO07_28572126	<lmxll>	{0-}	ll	lm	lm	ll	ll	ll	ll	lm	ll	ll	ll	ll	--	lm	ll	ll	lm	ll	lm	lm	ll	ll	ll	ll	lm	ll	ll	lm	lm	lm	lm	lm	lm	lm	lm	ll	ll	lm	lm	ll	ll	lm	ll	lm	lm	lm	ll
SRO07_29668150	<lmxll>	{0-}	ll	lm	lm	ll	ll	ll	ll	lm	ll	ll	ll	ll	ll	lm	ll	ll	lm	ll	lm	lm	ll	ll	ll	--	lm	ll	ll	ll	lm	lm	lm	lm	lm	lm	lm	ll	ll	lm	lm	ll	ll	lm	ll	lm	lm	lm	ll
SRO07_28791283	<lmxll>	{0-}	ll	lm	lm	ll	ll	ll	ll	lm	ll	ll	ll	ll	ll	lm	ll	ll	lm	ll	lm	lm	ll	ll	ll	ll	lm	ll	ll	--	lm	lm	lm	lm	lm	lm	lm	ll	ll	lm	lm	ll	ll	lm	ll	lm	lm	lm	ll
SRO07_29859372	<lmxll>	{0-}	ll	lm	lm	ll	ll	ll	ll	lm	ll	ll	ll	ll	ll	lm	ll	ll	lm	ll	ll	lm	ll	ll	ll	ll	lm	ll	ll	lm	lm	lm	lm	lm	lm	lm	lm	ll	ll	lm	lm	ll	ll	lm	ll	lm	lm	lm	ll
SRO07_30625373	<hkxhk>	{00}	hk	hk	hk	hk	hk	hh	hh	kk	hk	hh	hh	hk	--	kk	hh	hk	hk	hh	hh	hk	hk	hh	hh	hh	kk	hh	hk	kk	hk	hk	hk	hk	kk	kk	kk	hk	hh	kk	hk	hk	hh	kk	hh	kk	kk	kk	hh
SRO07_30829292	<hkxhk>	{11}	hk	hk	hk	hk	hk	kk	kk	hh	hk	kk	kk	hk	hk	hh	kk	hk	hk	kk	kk	hk	hk	hk	kk	kk	hh	kk	hk	hh	hk	hk	hk	hk	hh	hh	hh	hk	kk	hh	hk	hk	kk	hh	kk	hh	hh	hh	kk
SRO07_30795757	<hkxhk>	{11}	hk	hk	hk	hk	hk	kk	kk	hh	hk	kk	kk	hk	hk	hh	kk	hk	hk	kk	kk	hk	hk	hk	kk	kk	hh	kk	hk	hh	hk	hk	hk	hk	hh	hh	hh	hk	kk	hh	hk	hk	kk	hh	kk	hh	hh	hh	kk
SRO07_30087215	<hkxhk>	{11}	hk	hk	hk	hk	hk	kk	kk	hh	hk	kk	kk	hk	hk	hh	kk	hk	hk	kk	kk	hk	hk	kk	kk	kk	hh	kk	hk	hh	hk	hk	hk	hk	hh	hh	hh	hk	kk	hh	hk	hk	kk	hh	kk	hh	hh	hh	kk
SRO07_31190735	<hkxhk>	{00}	hk	hk	hk	hk	hk	hh	hh	kk	hk	hh	hh	hk	--	kk	hh	hk	hk	hh	hh	hk	hk	hh	hh	hh	kk	hh	hk	kk	hk	hk	hk	hk	kk	kk	kk	hk	hh	kk	hk	hk	hh	kk	hh	kk	kk	kk	hk
SRO07_31190764	<hkxhk>	{00}	hk	hk	hk	hk	hk	hh	hh	kk	hk	hh	--	hk	--	kk	hh	hk	hk	hh	hh	hk	hk	hh	hh	hh	kk	hh	hk	kk	hk	hk	hk	hk	--	kk	kk	hk	hh	kk	hk	hk	hh	kk	hh	kk	kk	kk	hk
SRO07_28298811	<lmxll>	{0-}	ll	lm	lm	ll	ll	ll	ll	lm	ll	ll	ll	ll	ll	lm	ll	ll	lm	ll	ll	lm	ll	ll	ll	ll	lm	ll	ll	lm	ll	lm	lm	lm	ll	lm	lm	ll	ll	lm	lm	ll	ll	lm	ll	lm	lm	lm	ll
SRO07_32440632	<hkxhk>	{00}	hk	hk	hk	hh	hk	hh	hh	kk	hk	hh	hh	hk	--	kk	hh	hk	hk	hh	hh	hk	hk	hh	hh	hh	kk	hh	hk	hk	hk	hk	hk	hk	kk	kk	kk	hk	hh	kk	hk	hk	hh	kk	hh	kk	kk	kk	hk
SRO07_31276929	<lmxll>	{0-}	ll	lm	lm	ll	ll	ll	ll	lm	ll	--	ll	ll	--	lm	ll	ll	--	ll	ll	lm	ll	ll	ll	ll	lm	ll	ll	lm	lm	lm	lm	lm	lm	lm	lm	ll	ll	lm	lm	ll	ll	lm	ll	lm	lm	lm	ll
SRO07_30524842	<lmxll>	{0-}	ll	lm	lm	ll	ll	ll	ll	lm	ll	ll	ll	ll	--	lm	ll	ll	lm	ll	--	ll	ll	ll	ll	ll	lm	ll	ll	lm	lm	lm	lm	lm	lm	lm	lm	ll	ll	lm	lm	ll	ll	lm	ll	lm	lm	lm	ll
SRO07_32512918	<hkxhk>	{00}	hk	hk	hk	hh	hk	hh	hh	kk	hk	hh	hh	hk	--	kk	hh	hk	hk	hk	hh	hk	hk	hh	hh	hh	kk	hh	hk	hk	hk	hk	hk	hk	kk	kk	kk	hk	hh	kk	hk	hk	hh	kk	hh	kk	kk	kk	hk
SRO07_32591751	<hkxhk>	{11}	hk	hk	hk	kk	hk	kk	kk	hh	hk	kk	kk	hk	hk	hh	kk	hk	hk	hk	kk	hk	hk	kk	kk	kk	hh	kk	hk	hk	hk	hk	hk	hk	hh	hh	hh	hk	kk	hh	hk	hk	kk	hh	kk	hh	hh	hh	hk
SRO07_32502185	<hkxhk>	{00}	hk	hk	hk	hh	hk	hh	hh	kk	hk	hh	hh	hk	hk	kk	hh	hk	hk	hk	hh	hk	hk	hh	hh	hh	kk	hh	hk	hk	hk	hk	hk	hk	kk	kk	kk	hk	hh	kk	hk	hk	hh	kk	hh	kk	kk	kk	hk
SRO07_32510008	<hkxhk>	{00}	hk	hk	hk	hh	hk	hh	hh	kk	hk	hh	hh	hk	--	kk	hh	hk	hk	hk	hh	hk	hk	hk	hh	hh	kk	hh	hk	hk	hk	hk	hk	hk	kk	kk	kk	hk	hh	kk	hk	hk	hh	kk	hh	kk	kk	kk	hk
SRO07_32309021	<hkxhk>	{11}	hk	hk	hk	kk	hk	kk	kk	hh	hk	kk	kk	hk	hk	hh	kk	hk	hk	kk	kk	hk	hk	hk	kk	kk	hh	kk	hk	hk	hk	hk	hk	hk	hh	hh	hh	hk	kk	hh	hk	hk	kk	hh	kk	hh	hh	hh	hk
SRO07_32309012	<hkxhk>	{00}	hk	hk	hk	hh	hk	hh	hh	kk	hk	hh	hh	hk	hk	kk	hh	hk	hk	hh	hh	hk	hk	hk	hh	hh	kk	hh	hk	hk	hk	hk	hk	hk	kk	kk	kk	hk	hh	kk	hk	hk	hh	kk	hh	kk	kk	kk	hk
SRO07_31902449	<lmxll>	{0-}	ll	lm	lm	ll	ll	ll	ll	lm	ll	ll	ll	ll	ll	lm	ll	ll	lm	ll	ll	lm	ll	ll	ll	ll	lm	ll	ll	ll	lm	lm	lm	lm	ll	lm	lm	ll	ll	lm	lm	ll	ll	lm	ll	lm	lm	lm	ll
SRO07_32972741	<nnxnp>	{-0}	np	nn	nn	nn	np	nn	nn	np	np	nn	nn	np	np	np	nn	np	nn	nn	nn	nn	np	np	nn	nn	np	nn	np	np	np	nn	nn	nn	np	np	np	np	nn	np	nn	np	nn	np	nn	np	np	np	np
SRO07_33528147	<nnxnp>	{-0}	np	nn	nn	nn	np	nn	nn	np	np	nn	nn	np	nn	--	nn	np	--	nn	nn	nn	np	np	nn	nn	np	np	np	--	np	nn	nn	nn	np	np	np	np	nn	np	--	np	nn	np	nn	np	np	np	np
SRO07_33547012	<lmxll>	{0-}	ll	lm	lm	ll	ll	ll	ll	lm	ll	ll	ll	ll	ll	lm	ll	ll	lm	lm	ll	--	ll	ll	ll	ll	lm	ll	ll	ll	lm	lm	lm	lm	lm	lm	--	ll	ll	lm	lm	ll	ll	lm	ll	lm	lm	lm	ll
SRO07_33211500	<lmxll>	{0-}	ll	lm	lm	ll	ll	ll	ll	lm	ll	ll	ll	ll	ll	lm	ll	ll	--	lm	--	lm	ll	ll	ll	ll	lm	ll	ll	ll	lm	lm	lm	lm	lm	lm	lm	ll	ll	lm	lm	ll	ll	lm	ll	lm	lm	lm	ll
SRO07_33891603	<hkxhk>	{11}	hk	hk	hk	kk	hk	kk	--	hh	hk	kk	kk	hk	--	hh	kk	hk	--	hk	kk	hk	hk	hk	kk	kk	hh	hk	hk	hk	hh	hk	hk	hk	hh	hh	hh	hk	kk	hk	--	hk	kk	hh	kk	hh	hh	hh	hk
SRO07_33890537	<hkxhk>	{00}	hk	hk	hk	hh	hk	hh	hh	kk	hk	hh	hh	hk	hk	kk	hh	hk	hk	hk	hh	hk	hk	hh	hh	hh	kk	hk	hk	hk	kk	hk	hk	hk	kk	kk	kk	hk	hh	hk	hk	hk	hh	kk	hh	kk	kk	kk	hk
SRO07_34382265	<nnxnp>	{-0}	np	nn	nn	nn	np	nn	nn	np	np	nn	nn	np	np	np	nn	np	np	nn	nn	np	np	nn	nn	nn	np	np	np	np	np	nn	nn	nn	np	np	np	np	nn	np	nn	np	nn	np	nn	np	np	np	np
SRO07_35101770	<nnxnp>	{-0}	--	nn	nn	nn	np	nn	nn	np	np	nn	nn	np	np	np	nn	np	np	nn	--	np	np	np	nn	nn	np	np	np	np	np	nn	nn	nn	np	np	np	np	nn	np	nn	np	nn	np	nn	np	np	np	np
SRO07_35002426	<hkxhk>	{11}	hk	hk	hk	kk	hk	kk	kk	hh	hk	kk	kk	hk	hk	hh	kk	hk	hh	hk	kk	--	hk	hk	kk	--	hh	hk	hk	hk	hh	hk	hk	hk	hh	hh	hh	hk	kk	hk	hk	hk	kk	hh	kk	hh	hh	hh	hk
SRO07_35002411	<hkxhk>	{00}	hk	hk	hk	hh	hk	hh	hh	kk	hk	hh	hh	hk	hk	kk	hh	hk	kk	hk	hh	--	hk	hk	hh	--	kk	hk	hk	hk	kk	hk	hk	hk	kk	kk	kk	hk	hh	hk	hk	hk	hh	kk	hh	kk	kk	kk	hk
SRO07_34568752	<lmxll>	{0-}	ll	lm	lm	ll	ll	ll	ll	lm	ll	ll	ll	ll	ll	lm	ll	ll	lm	lm	ll	lm	ll	ll	ll	ll	lm	ll	ll	ll	lm	lm	lm	lm	lm	lm	lm	ll	ll	ll	lm	ll	ll	lm	ll	lm	lm	lm	ll
SRO07_34515419	<lmxll>	{0-}	ll	lm	lm	ll	ll	ll	ll	lm	ll	ll	ll	ll	ll	lm	ll	ll	lm	lm	--	lm	ll	ll	ll	ll	lm	ll	ll	ll	lm	lm	lm	lm	--	lm	lm	ll	ll	ll	lm	ll	ll	lm	ll	lm	lm	lm	ll
SRO07_34981654	<hkxhk>	{11}	hk	hk	hk	kk	hk	kk	kk	hh	hk	kk	kk	hk	hk	hh	kk	hk	hh	hk	kk	hh	hk	kk	kk	kk	hh	hk	hk	hk	hh	hk	hk	hk	hh	hh	hh	hk	kk	hk	hk	hk	kk	hh	kk	hh	hh	hh	hk
SRO07_35117970	<hkxhk>	{11}	--	hk	hk	kk	hk	kk	kk	hh	hk	kk	kk	hk	hk	hh	kk	hk	hh	hk	kk	hh	hk	hk	kk	kk	hh	hk	hk	hk	hh	hk	hk	hk	hh	hh	hh	hk	kk	hk	hk	hk	kk	hh	kk	hh	hh	hh	hk
SRO07_35146896	<nnxnp>	{-0}	np	nn	nn	nn	np	nn	np	np	np	nn	nn	np	np	np	nn	np	np	nn	nn	np	np	nn	nn	nn	np	np	np	np	np	nn	nn	nn	np	np	np	np	nn	np	nn	np	nn	np	nn	np	np	np	np
SRO07_35156207	<nnxnp>	{-0}	np	nn	nn	nn	np	nn	np	np	np	nn	nn	--	np	np	nn	np	np	nn	nn	np	np	--	nn	nn	np	np	np	--	np	nn	nn	nn	np	np	np	np	nn	np	nn	np	nn	np	nn	np	np	np	np
SRO07_35126104	<lmxll>	{0-}	ll	lm	lm	ll	ll	ll	ll	lm	ll	ll	ll	ll	--	lm	ll	ll	lm	lm	ll	lm	ll	ll	ll	ll	lm	ll	ll	ll	lm	lm	lm	lm	--	lm	lm	ll	ll	ll	lm	ll	ll	lm	ll	lm	lm	lm	ll
SRO07_35129213	<lmxll>	{0-}	ll	lm	lm	ll	ll	ll	ll	lm	ll	ll	ll	ll	ll	lm	ll	ll	lm	lm	ll	lm	ll	ll	ll	ll	lm	ll	ll	ll	lm	lm	lm	lm	lm	lm	lm	ll	ll	ll	--	ll	ll	lm	ll	lm	lm	lm	ll
SRO07_35234284	<lmxll>	{0-}	ll	lm	lm	ll	ll	ll	ll	lm	ll	ll	ll	ll	ll	lm	ll	ll	lm	lm	ll	lm	ll	ll	ll	ll	lm	ll	ll	ll	lm	lm	lm	lm	lm	lm	lm	ll	ll	ll	lm	ll	ll	lm	ll	lm	lm	lm	ll
SRO07_35435850	<hkxhk>	{00}	hk	hk	hk	hh	hk	hh	hk	kk	hk	hh	hh	hk	--	kk	hh	kk	kk	hk	--	kk	hk	hk	hh	hh	kk	hk	hk	hk	kk	hk	hk	hk	--	kk	--	hh	hh	hk	--	hk	hh	kk	hh	kk	kk	kk	hk
SRO07_35513120	<hkxhk>	{11}	hk	hk	hk	kk	hk	kk	hk	hh	hk	kk	kk	hk	hk	hh	kk	hh	hh	hk	--	hh	hk	hk	kk	kk	hh	hk	hk	hk	hh	hk	hk	hk	hh	hh	hh	kk	kk	hk	hk	hk	kk	hh	kk	hh	hh	hh	hk
SRO07_36383126	<lmxll>	{0-}	ll	lm	lm	ll	ll	ll	ll	lm	ll	ll	ll	ll	ll	lm	ll	lm	lm	lm	ll	lm	ll	ll	ll	ll	lm	ll	ll	ll	lm	lm	lm	lm	lm	lm	lm	ll	ll	ll	lm	ll	ll	lm	ll	lm	lm	lm	ll
SRO07_36351854	<hkxhk>	{11}	hk	hk	hk	kk	hk	hk	hk	hh	hk	kk	kk	hk	hk	hh	kk	hh	hh	hk	kk	hh	hk	hk	kk	kk	hh	hk	hk	hk	hh	hk	hk	hk	hh	hh	hh	kk	kk	hk	kk	hk	kk	hh	hk	hh	hh	hh	hk
SRO07_35711105	<hkxhk>	{00}	hk	hk	hk	hh	hk	hh	hk	kk	hk	hh	hh	hk	hk	kk	hh	kk	kk	hk	hh	kk	hk	hh	hh	hh	kk	hk	hk	hk	kk	hk	hk	hk	kk	kk	kk	hh	hh	hk	hk	hk	hh	kk	hk	kk	kk	kk	hk
SRO07_36684737	<nnxnp>	{-0}	np	nn	nn	nn	np	np	np	np	np	nn	nn	np	np	np	nn	np	np	nn	nn	nn	np	nn	nn	nn	np	np	np	np	np	nn	nn	nn	np	np	np	nn	nn	np	nn	np	nn	np	np	np	np	np	np
SRO07_37207057	<nnxnp>	{-0}	np	nn	nn	nn	np	np	np	np	np	nn	nn	np	np	np	nn	np	np	nn	nn	np	np	np	nn	nn	np	np	np	np	np	nn	nn	nn	np	np	np	nn	--	np	nn	np	nn	nn	np	np	np	np	np
SRO07_37244009	<nnxnp>	{-0}	np	nn	nn	nn	np	np	--	np	np	nn	nn	np	np	np	nn	np	np	nn	nn	np	np	np	nn	nn	np	np	np	np	np	nn	nn	nn	np	np	np	nn	nn	np	--	np	nn	nn	np	np	np	np	np
SRO07_36882304	<hkxhk>	{00}	hk	hk	hk	hh	hk	hk	hk	kk	hk	hh	hh	hk	--	kk	hh	kk	kk	hk	hh	kk	hk	hh	hh	hh	hk	hk	hk	hk	kk	hk	hk	hk	kk	kk	kk	hh	hh	hk	hk	hk	hh	hk	hk	kk	kk	kk	hk
SRO07_37831915	<lmxll>	{0-}	ll	lm	lm	ll	ll	ll	ll	lm	lm	ll	ll	ll	lm	lm	ll	lm	lm	lm	--	lm	ll	ll	ll	ll	ll	ll	ll	ll	lm	lm	lm	lm	--	lm	lm	ll	ll	ll	--	ll	ll	lm	ll	lm	lm	lm	ll
SRO07_37281023	<hkxhk>	{11}	hk	hk	hk	kk	hk	hk	hk	hh	hk	kk	kk	hk	hh	hh	kk	hh	hh	hk	kk	hh	hk	kk	kk	kk	hk	hk	hk	hk	hh	hh	hk	hk	hh	hh	hh	kk	kk	hk	hk	hk	kk	hk	hk	hh	hh	hh	hk
SRO07_37557873	<hkxhk>	{11}	hk	hk	hk	kk	hk	hk	hk	hh	hk	kk	kk	hk	--	hh	kk	hh	hh	hk	kk	hh	hk	kk	kk	kk	hk	hk	hk	hk	hh	hh	hk	hk	hh	hh	hh	kk	kk	hk	hk	hk	kk	hk	hk	hh	hh	hh	hk
SRO07_37684605	<lmxll>	{0-}	ll	lm	lm	ll	ll	ll	ll	lm	lm	ll	ll	ll	lm	lm	ll	lm	lm	lm	ll	lm	ll	ll	ll	ll	ll	ll	ll	ll	lm	lm	lm	lm	lm	lm	lm	ll	ll	ll	lm	ll	ll	lm	ll	lm	lm	lm	ll
SRO07_37550069	<hkxhk>	{11}	hk	hk	hk	kk	hk	hk	hk	hh	hk	kk	kk	hk	hh	hh	kk	hh	hh	hk	kk	hh	hk	hk	kk	kk	hk	hk	hk	hk	hh	hh	hk	hk	hh	hh	hh	kk	kk	hk	hk	hk	kk	hk	hk	hh	hh	hh	hk
SRO07_39786512	<hkxhk>	{11}	hk	hk	hh	kk	hk	hk	hk	hk	hh	kk	kk	hk	--	hh	kk	hh	hh	hk	kk	--	hk	hk	kk	kk	hk	hk	hk	hk	hh	hh	hk	hk	hh	hh	hh	kk	kk	hk	hk	hk	kk	hk	hk	hh	hh	hh	hk
SRO07_39830290	<hkxhk>	{11}	hk	hk	hh	kk	hk	hk	hk	hk	hh	kk	kk	hk	hh	hh	kk	hh	hh	hk	kk	hh	hk	hk	kk	kk	hk	hk	hk	hk	hh	hh	hk	hk	hh	hh	hh	kk	kk	hk	hk	hk	kk	hk	hk	hh	hh	hh	hk
SRO07_38194514	<hkxhk>	{11}	hk	hk	hh	kk	hk	hk	hk	--	hh	kk	kk	hk	hh	hh	kk	hh	--	--	kk	hh	hk	hk	kk	kk	hk	hk	hk	hk	hh	hh	hk	hk	hh	hh	hh	kk	kk	hk	--	hk	kk	hk	hk	hh	hh	hh	hk
SRO07_39883192	<hkxhk>	{00}	hk	hk	kk	hh	hk	hk	hk	hk	kk	hh	hh	hk	kk	kk	hh	kk	kk	hk	hh	kk	hk	hh	hh	hh	hk	hk	hk	hk	kk	kk	hk	hk	kk	kk	kk	hh	hh	hk	hk	hk	hh	hk	hk	kk	kk	kk	hk
SRO07_39773002	<hkxhk>	{00}	hk	hk	kk	hh	hk	hk	hk	hk	kk	hh	hh	hk	kk	kk	hh	kk	kk	hk	hh	kk	hk	hk	hh	hh	hk	hk	hk	hk	kk	kk	hk	hk	kk	kk	kk	hh	hh	hk	hk	hk	hh	hk	kk	kk	kk	kk	hk
SRO07_38970304	<lmxll>	{0-}	ll	lm	lm	ll	ll	ll	ll	ll	lm	ll	ll	ll	ll	lm	ll	lm	lm	lm	ll	ll	ll	ll	ll	ll	ll	ll	ll	ll	lm	ll	lm	lm	--	lm	lm	ll	ll	ll	lm	ll	ll	lm	ll	lm	lm	ll	lm
SRO07_39103818	<lmxll>	{0-}	ll	lm	lm	ll	ll	ll	ll	ll	lm	ll	ll	ll	ll	lm	ll	lm	lm	lm	ll	ll	ll	ll	ll	ll	ll	ll	ll	ll	lm	ll	lm	lm	lm	lm	lm	ll	ll	ll	lm	ll	ll	lm	ll	lm	lm	lm	lm
SRO07_38974486	<lmxll>	{0-}	ll	lm	lm	ll	ll	ll	ll	ll	lm	ll	ll	ll	--	lm	ll	lm	lm	lm	ll	ll	ll	ll	ll	ll	ll	ll	ll	ll	lm	ll	lm	lm	lm	lm	lm	ll	ll	ll	lm	ll	ll	lm	ll	lm	lm	lm	lm
SRO07_38292166	<hkxhk>	{11}	--	hk	hh	kk	hk	hk	hk	hk	hh	kk	kk	hk	hk	hh	kk	hh	hh	hk	kk	hh	hk	hk	kk	kk	hk	hk	hk	hk	hh	hk	hk	hk	hh	hh	hh	kk	kk	hk	--	hk	kk	hk	hk	hh	hh	hh	hh
SRO07_40208351	<hkxhk>	{11}	hk	hk	hh	kk	hk	hk	hk	hk	hh	hk	kk	hk	--	hh	hk	hh	hh	hk	kk	hh	hk	kk	hk	kk	hk	hk	hk	hk	hh	hk	hk	hk	hh	hh	hh	kk	kk	hk	hk	hk	hk	hk	hk	hh	hh	hk	hh
SRO07_40469847	<hkxhk>	{11}	hk	hk	hh	kk	hk	hk	hk	hk	hh	hk	kk	hk	hk	hh	hk	hh	hh	hk	kk	hh	hk	hk	hk	kk	hk	hk	hk	hk	hh	hk	hk	hk	hh	hh	hh	kk	kk	hk	hk	hk	hk	hk	hk	hh	hk	hk	hh
SRO07_41019531	<nnxnp>	{-0}	np	nn	np	nn	np	np	np	np	np	np	nn	np	np	np	np	np	np	np	nn	np	np	np	nn	nn	np	np	np	np	np	np	nn	nn	np	np	np	nn	nn	np	nn	np	np	nn	np	np	np	nn	np
SRO07_40858573	<hkxhk>	{11}	hk	hk	hh	kk	hk	hk	hk	hk	hh	hh	kk	hk	--	hh	hk	hh	hh	hh	kk	--	hk	hk	kk	kk	hk	hk	hk	hk	hh	hk	hk	hk	hh	hh	hh	kk	kk	hk	hk	hk	hk	hk	hk	hh	hk	hk	hh
SRO07_41264979	<hkxhk>	{00}	hk	hk	kk	hh	hk	hk	kk	hk	kk	kk	hh	hk	hk	kk	hk	kk	kk	kk	hh	kk	hk	hk	hh	hh	hk	hk	hk	hk	kk	hk	hk	hk	kk	kk	kk	hh	hh	hk	hk	hk	hk	hk	hk	kk	hk	hk	kk
[truncated: 56 more columns]
